# Supplementary material for: Functional identification of microRNA-centered complexes in C. elegans
Source: Sci Rep. 2022 May 3;12:7133. doi: 10.1038/s41598-022-10771-2 (PMC9065084; doi:10.1038/s41598-022-10771-2)
Supplement: Supplementary file 1 — Supplementary Table S5. [file 41598_2022_10771_MOESM1_ESM.xlsx]

## Sheet: Supplementary Table S5
	Supplementary Table S5: Top hits from functional assays modified miRNA target expression in reporter assays.
	Reporter	gfp::lin-41a		hbl-1p::hbl-1::gfpb		cog-1::gfpc
	RNAi	wt	let-7(n2853)	wt	mir-48 mir-241(nDf51)	lsy-6
	vector	2.07	3.90224	12.1±3.8	72.1±4.1	46.7±2.8
	dcr-1	2.27	4.4d	40.3±11.2	99±1.4	n.d
	Y71F9AL.9	n.d	n.d	28±5	89.6±3.4	n.d
	ogdh-1	n.d	n.d	16.9±7	90±14.1	n.d
	cey-1	2.12	3.53	28.1±4.2	90.4±3.4	n.d
	pdi-2	n.d	n.d	34.4±8.1	92.2±2.1	n.d
	C43E11.9	n.d	n.d	20.3±1.4	89.3±2.6	n.d
	rbd-1	2.25	4.29	31.2±6.7	92.3±3.8	n.d
	let-363	2.06	4.2	n.d	n.d	n.d
	ech-5	2.26	4.3	n.d	n.d	n.d
	C04E6.11	2	3.96	n.d	n.d	n.d
	F33D11.10	n.d	n.d	n.d	n.d	66±3.3
	psf-1	n.d	n.d	n.d	n.d	63.8±10.9
	larp-1	n.d	n.d	n.d	n.d	63±17.3
	F28B4.3	n.d	n.d	n.d	n.d	51.6±4.5
	a Relative fluorescence (Green/Red) intensites for each RNAi are shown here; n ranges from 20 to 30
	b Percentages of animals expressing hypodermal hbl-1p::hbl-1::gfp; n ranges from 50 to 70
	c Percentages of animals expressing uterine cog-1::gfp; n ranges from 100 to 150
	d Highlighted in bold are values that are statistically significant (p-value<0.05) as determined by a T-test (See Methods for details)
