# Supplementary material for: Functional identification of microRNA-centered complexes in C. elegans
Source: Sci Rep. 2022 May 3;12:7133. doi: 10.1038/s41598-022-10771-2 (PMC9065084; doi:10.1038/s41598-022-10771-2)
Supplement: Supplementary file 3 — Supplementary Table S2. [file 41598_2022_10771_MOESM3_ESM.xlsx]

## Sheet: Sheet2
Table 1. Overlapping protein interactors in miRNA pulldown and ALG-1 IP datasets
Shown are the proteins that were identified in at least two datasets with an Normal abundance spectral count (NSAF)
		NSAF_exp/control
Sequence name	Protein name	let-7 PD	miR-58 PD	miR-2 PD	ALG-1 IP	Description
F48F7.1	ALG-1	5.97	19.346	8.14273	573.116	Argonaute, miRISC component
C06G1.4	AIN-1	4.83562	15.7102	10.6722	125.248	miRISC component
M88.5	IMPH-1	8.83993	9.63		22.8574	KH domain, RNA binding protein
F26B1.2	HRPK-1	145.533	43.78		7.73723	KH domain, RNA binding protein
R10E4.2	SUP-26	139.363	43.34		112.821	Translational regulation
Y48G8AL.6	SMG-2	5.95179	45.46		9.11529	NMD protein
C04E6.11	C04E6.11	6.08956	4.53	5.04		Unknown
T07D3.7	ALG-2	114.731	293.19	104.83		Argonaute
B0261.2	LET-363	5.48914	9.35	47.13		Predicted to enable protein kinase activity
T23F6.4	RBD-1	20.1626	4.87	27.23		rRNA processing
B0041.2	AIN-2	22.2791	87.25
Y49E10.15	SNR-6	6.7368	4.5			Small nuclear ribonucleoprotein
Y71F9B.4	SNR-7	7.74826	259.92			Small nuclear ribonucleoprotein
W08E3.1	SNR-2	8.83	4.66			Small nuclear ribonucleoprotein
Y116A8C.42	SNR-1	9.59407	4.33			Small nuclear ribonucleoprotein
C52E4.3	SNR-4	381.204	4.01
F43H9.3	F43H9.3	4.35482	52.03			Predicted to enable nucleotidyltransferase activity
ZC373.2	ZC373.2	56.2048	42.99			Unknown
W07E6.1	NSUN-1	11.8688	66.89			Nop2 (NOP2)/SUN domain family member
Y38C9A.2	CGP-1	61.4195	51.9			Predicted to enable GTPase activity
K10D2.3	CID-1	15.9896	14.03			RNA 3' uridylation
W05F2.6	W05F2.6	138.596	113.89			Unknown
T01H10.8	LYST-1	41.2448	15.29			Lysosomal trafficking regulator protein
K04G7.10	RNP-7	35.6321	65.7			RNA binding protein
Y37H2A.1	Y37H2A.1	147.271	64.61			predicted to enable hydrolase activity
F56B3.5	ECH-5	94.4953	64.11			Enoyl-CoA Hydratase
F57H12.6	F57H12.6	165.717	4.33			Unknown
F42A6.7	HRPA-1	30.2326	13.83			RNA binding protein
F25B5.7	NONO-1	84.3537	100.46			Conserved nuclear protein
W02F12.5	DLST-1	87.9152				DihydroLipoamide S-SuccinylTransferase
F33D11.10	F33D11.10	15.8696				RNA helicase activity
ZC434.5	EARS-1	14.1444				glutamate-tRNA ligase activity
H05C05.1	H05C05.1	32.22				predicted to enable RNA strand annealing activity
F52B5.3	F52B5.3	5.56				predicted to enable ATP binding activity
F18H3.3	PAB-2		19.657
Y47D3B.10	DPY-18	14.67			22.52
K02F2.1	DPF-3	58.15			42.17
H20J04.8	MOG-2		113.84
K12H4.8	DCR-1		27.03		5.77
F37C12.11	RPS-21		88.56		39.09
Y71F9AL.9	Y71F9AL.9		44.97		37.47

## Sheet: 41 overlaps
	Table 1. Proteins that co-precipitated with two or more miRNAs and/or with ALG-1.
			Average NSAF(pulldown/control) (spectral count)
	Sequence name	Protein name	let-7	miR-58	miR-2	ALG-1a	Description
	F48F7.1	ALG-1	6 (88)	19 (328)	8 (73)	573 (229)	Argonaute, miRISC component
	C06G1.4	AIN-1	5 (25)	16 (83)	11 (28)	125 (122)	miRISC component (GW182 homolog)
	C04E6.11	C04E6.11	6 (86)	5 (35)	5 (7)	NA	Unknown
	T07D3.7	ALG-2	115 (70)	293 (292)	105 (47)	NA	Argonaute
	B0261.2	LET-363	5 (8)	9 (8)	47 (24)	NA	C. elegans Mtor
	T23F6.4	RBD-1	20 (124)	5 (55)	27 (28)	NA	rRNA processing
	M88.5	IMPH-1	9 (310)	10 (237)	NA	23 (39)	KH domain, RNA binding protein
	F26B1.2	HRPK-1	146 (19)	44 (4)	NA	8 (14)	KH domain, RNA binding protein
	R10E4.2	SUP-26	139 (20.5)	43 (5)	NA	113 (29)	Translational regulation
	Y48G8AL.6	SMG-2	6 (43)	45 (17)	NA	9 (4)	NMD protein
	B0041.2	AIN-2	22 (6)	87 (83)	NA	NA	miRISC component
	Y49E10.15	SNR-6	7 (41)	5 (19)	NA	NA	Small nuclear ribonucleoprotein
	Y71F9B.4	SNR-7	8 (42)	260 (14)	NA	NA	Small nuclear ribonucleoprotein
	W08E3.1	SNR-2	9 (48)	5 (19)	NA	NA	Small nuclear ribonucleoprotein
	Y116A8C.42	SNR-1	10 (55)	4 (10)	NA	NA	Small nuclear ribonucleoprotein
	C52E4.3	SNR-4	381 (31)	4 (13)	NA	NA	Small nuclear ribonucleoprotein
	F43H9.3	F43H9.3	4 (23)	52 (8)	NA	NA	Predicted to enable nucleotidyltransferase activity
	ZC373.2	ZC373.2	56 (5)	43 (5)	NA	NA	Unknown
	W07E6.1	NSUN-1	12 (5)	67 (12)	NA	NA	Nop2 (NOP2)/SUN domain family member
	Y38C9A.2	CGP-1	61 (22)	52 (8)	NA	NA	Predicted to enable GTPase activity
	K10D2.3	CID-1	16 (53)	14 (6)	NA	NA	RNA 3' uridylation
	W05F2.6	W05F2.6	139 (21)	114 (14)	NA	NA	Unknown
	T01H10.8	LYST-1	41 (38)	15 (12)	NA	NA	Lysosomal trafficking regulator protein
	K04G7.10	RNP-7	36 (14)	66 (5)	NA	NA	RNA binding protein
	Y37H2A.1	Y37H2A.1	147 (25)	65 (8)	NA	NA	Predicted to enable hydrolase activity
	F56B3.5	ECH-5	94 (20)	64 (12)	NA	NA	Enoyl-CoA Hydratase
	F57H12.6	F57H12.6	166 (12)	4 (9)	NA	NA	Unknown
	F42A6.7	HRPA-1	30 (5)	14 (4)	NA	NA	RNA binding protein
	F25B5.7	NONO-1	84 (14)	100 (13)	NA	NA	Conserved nuclear protein
	H20J04.8	MOG-2	161 (34)	NA	114 (6)	NA	Enables U2 snRNA binding activity
	W02F12.5	DLST-1	88 (75)	NA	NA	18 (12)	DihydroLipoamide S-SuccinylTransferase
	F33D11.10	F33D11.10	16 (7)	NA	NA	29 (4)	RNA helicase activity
	ZC434.5	EARS-1	14 (9)	NA	NA	7 (4)	Glutamate-tRNA ligase activity
	H05C05.1	H05C05.1	32 (9)	NA	NA	12 (4)	Predicted to enable RNA strand annealing activity
	Y47D3B.10	DPY-18	NA	15 (9)	NA	23 (5)	Procollagen-proline 4-dioxygenase activity
	K02F2.1	DPF-3	NA	58 (14)	NA	42 (15)	Serine-type peptidase
	F52B5.3	F52B5.3	6 (40)	NA	NA	6 (4)	Predicted to enable ATP binding activity
	F18H3.3	PAB-2	NA	20 (9)	NA	5 (69)	Poly-A-binding protein
	K12H4.8	DCR-1	NA	27 (84)	NA	6 (5)	Small RNA processor
	F37C12.11	RPS-21	NA	NA	89 (4)	39 (33)	Ribosomal protein
	Y71F9AL.9	Y71F9AL.9	NA	NA	45 (6)	37 (7)	Unknown
	a Zinovyeva et al., 2015

## Sheet: Supplementary Table S2
Supplementary Table S2: Overlap observed among factors identified in let-7, miR-58, miR-2 pulldowns and ALG-1 IP and previously identified proteomics studies and genetic screens.
	let-7		miR-58		miR-2		ALG-1a
	Overlap	p-valueb	Overlap	p-valuec	Overlap	p-valued	Overlap	p-valuee
Genetic screens for small RNA factors
let-7 sensitized (213f)	1	0.488	4	0.004	2	0.026	4	0.029
Drosophila miRNA and siRNA (177g)	10	1.087e-06	5	0.0002057	1	0.191	7	5.167e-05
dsGFP RNAi (90h)	4	0.005	6	3.191e-07	1	0.102	4	0.001
Proteomic studies
DCR-1 IP (95i)	11	2.527e-10	9	1.669e-11	4	5.225e-06	8	6.085e-08
AIN-1 IP (340j)	29	2.298e-22	16	2.845e-15	7	8.661e-08	12	9090
AIN-2 IP (38k)	3	0.003	4	5.393e-06	3	1.2e-05	11	7.458e-17
NTL-1 IP (78j)	6	2.965e-05	3	0.002	1	0.089	3	0.009
miR-35 PD (28l,m)	8	2.642e-11	8	1.347e-14	6	4.859e-13	10	1.732e-16
miR-241 PD (13m)	6	2.979e-10	5	2.832e-10	4	1.061e-09	7	1.913e-13
miR-228 PD (16m)	6	1.364e-09	5	9.544e-10	4	2.694e-09	7	1.258e-12
miR-52 PD (20j)	4	1.455e-05	5	3.356e-09	5	2.211e-11	5	6.296e-08
a Zinovyeva et al., 2015
b,c,d,e hyper-geometric p-values were calculated from a population of 17 000 genes (http://nemates.org/MA/progs/overlap_stats.html).
f High confidence candidates from Parry et al., 2005
g Zhou et al., 2008
h Kim et al., 2005
i Duchaine et al., 2006
j Wu et al., 2017
k Zhang et al., 2007
l Wu et al., 2010
m Dallarie et al., 2018
