# Supplementary material for: Functional identification of microRNA-centered complexes in C. elegans
Source: Sci Rep. 2022 May 3;12:7133. doi: 10.1038/s41598-022-10771-2 (PMC9065084; doi:10.1038/s41598-022-10771-2)
Supplement: Supplementary file 4 — Supplementary Table S3. [file 41598_2022_10771_MOESM4_ESM.xlsx]

## Sheet: let-7(wt) 
Supplementary Table S3: GO enrichment analysis of the proteins identified by MUDPIT in let-7(wt), miR-58 (wt), miR-2(wt) and let-7(mir-48 mir-241(nDf51); mir-84(n4037)) co-immunoprecipitates.
Category	Term	Count	%	PValue	Genes	List Total	Pop Hits	Pop Total	Fold Enrichment	Bonferroni	Benjamini	FDR
GOTERM_BP_DIRECT	GO:0002119~nematode larval development	62	44.9275	3.36283e-18	WBGENE00003821, WBGENE00001875, WBGENE00008514, WBGENE00017778, WBGENE00011883, WBGENE00013983, WBGENE00001234, WBGENE00004426, WBGENE00010905, WBGENE00001337, WBGENE00004920, WBGENE00018007, WBGENE00011247, WBGENE00022034, WBGENE00000933, WBGENE00002845, WBGENE00004887, WBGENE00004315, WBGENE00000106, WBGENE00000105, WBGENE00012714, WBGENE00004919, WBGENE00004917, WBGENE00004916, WBGENE00008236,…	118	1993	11627	3.06528	6.49025e-16	6.49025e-16	4.19035e-15
GOTERM_BP_DIRECT	GO:0009792~embryo development ending in birth or egg hatching	72	52.1739	7.33165e-15	WBGENE00002061, WBGENE00009444, WBGENE00001875, WBGENE00009052, WBGENE00008514, WBGENE00011883, WBGENE00021912, WBGENE00001234, WBGENE00011885, WBGENE00004426, WBGENE00004078, WBGENE00003390, WBGENE00010905, WBGENE00016015, WBGENE00001337, WBGENE00004920, WBGENE00018007, WBGENE00011247, WBGENE00022034, WBGENE00000933, WBGENE00006924, WBGENE00002845, WBGENE00004887, WBGENE00000106, WBGENE00000105,…	118	3091	11627	2.29519	1.4142e-12	7.07101e-13	9.12603e-12
GOTERM_BP_DIRECT	GO:0000003~reproduction	59	42.7536	5.97684e-14	WBGENE00003821, WBGENE00001875, WBGENE00009444, WBGENE00009052, WBGENE00017778, WBGENE00010709, WBGENE00011883, WBGENE00013983, WBGENE00001234, WBGENE00004178, WBGENE00004426, WBGENE00003390, WBGENE00019629, WBGENE00016015, WBGENE00004920, WBGENE00018007, WBGENE00022034, WBGENE00002845, WBGENE00004887, WBGENE00004315, WBGENE00000105, WBGENE00012714, WBGENE00004919, WBGENE00003228, WBGENE00004917,…	118	2205	11627	2.63651	1.15279e-11	3.84259e-12	7.44294e-11
GOTERM_BP_DIRECT	GO:0000398~mRNA splicing, via spliceosome	14	10.1449	2.857e-13	WBGENE00001999, WBGENE00004207, WBGENE00017778, WBGENE00004386, WBGENE00009922, WBGENE00021004, WBGENE00017929, WBGENE00004390, WBGENE00019323, WBGENE00004919, WBGENE00003390, WBGENE00004915, WBGENE00020263, WBGENE00004920	118	73	11627	18.8969	5.51325e-11	1.37831e-11	3.5596e-10
GOTERM_BP_DIRECT	GO:0006412~translation	18	13.0435	8.4052e-10	WBGENE00010624, WBGENE00002238, WBGENE00002061, WBGENE00011247, WBGENE00014224, WBGENE00004497, WBGENE00017319, WBGENE00022373, WBGENE00020037, WBGENE00001234, WBGENE00020718, WBGENE00020717, WBGENE00004426, WBGENE00004449, WBGENE00013324, WBGENE00001337, WBGENE00008452, WBGENE00002583	118	260	11627	6.82158	1.6222e-07	3.24441e-08	1.04736e-06
GOTERM_BP_DIRECT	GO:0008380~RNA splicing	9	6.52174	1.30507e-08	WBGENE00018007, WBGENE00004919, WBGENE00004917, WBGENE00004916, WBGENE00004915, WBGENE00008236, WBGENE00004914, WBGENE00022029, WBGENE00004920	118	45	11627	19.7068	2.51878e-06	4.19796e-07	1.62622e-05
GOTERM_BP_DIRECT	GO:0006397~mRNA processing	10	7.24638	4.95662e-08	WBGENE00010304, WBGENE00004919, WBGENE00004917, WBGENE00004916, WBGENE00004915, WBGENE00004207, WBGENE00004914, WBGENE00004887, WBGENE00012343, WBGENE00004920	118	74	11627	13.3154	9.56623e-06	1.36661e-06	6.17635e-05
GOTERM_BP_DIRECT	GO:0007281~germ cell development	11	7.97101	1.44722e-05	WBGENE00019323, WBGENE00003821, WBGENE00004919, WBGENE00004917, WBGENE00003390, WBGENE00004497, WBGENE00004916, WBGENE00021830, WBGENE00004887, WBGENE00022029, WBGENE00004390	118	182	11627	5.95535	0.00278925	0.000349083	0.018032
GOTERM_BP_DIRECT	GO:0006898~receptor-mediated endocytosis	21	15.2174	3.86679e-05	WBGENE00014224, WBGENE00007111, WBGENE00017319, WBGENE00011408, WBGENE00002845, WBGENE00020950, WBGENE00012393, WBGENE00011883, WBGENE00009084, WBGENE00015941, WBGENE00001234, WBGENE00020718, WBGENE00020717, WBGENE00004917, WBGENE00004915, WBGENE00008236, WBGENE00004914, WBGENE00020263, WBGENE00008452, WBGENE00010766, WBGENE00004920	118	733	11627	2.82294	0.00743526	0.000828883	0.0481727
GOTERM_BP_DIRECT	GO:0006396~RNA processing	6	4.34783	6.71646e-05	WBGENE00007111, WBGENE00004916, WBGENE00008514, WBGENE00002850, WBGENE00004914, WBGENE00021544	118	43	11627	13.7489	0.0128795	0.00129548	0.0836604
GOTERM_BP_DIRECT	GO:0032543~mitochondrial translation	5	3.62319	0.000142925	WBGENE00010624, WBGENE00013324, WBGENE00008236, WBGENE00020037, WBGENE00020718	118	27	11627	18.247	0.0272094	0.00250472	0.17795
GOTERM_BP_DIRECT	GO:0006364~rRNA processing	6	4.34783	0.000240188	WBGENE00010280, WBGENE00015461, WBGENE00010709, WBGENE00001001, WBGENE00021073, WBGENE00015941	118	56	11627	10.5572	0.0453036	0.00385604	0.298883
GOTERM_BP_DIRECT	GO:0000956~nuclear-transcribed mRNA catabolic process	4	2.89855	0.000263886	WBGENE00004880, WBGENE00002845, WBGENE00015547, WBGENE00015007	118	13	11627	30.3181	0.0496612	0.00391054	0.328327
GOTERM_BP_DIRECT	GO:0000387~spliceosomal snRNP assembly	4	2.89855	0.000263886	WBGENE00004919, WBGENE00004917, WBGENE00004916, WBGENE00004914	118	13	11627	30.3181	0.0496612	0.00391054	0.328327
GOTERM_BP_DIRECT	GO:0040035~hermaphrodite genitalia development	19	13.7681	0.000396266	WBGENE00010304, WBGENE00018007, WBGENE00003821, WBGENE00001875, WBGENE00017319, WBGENE00001999, WBGENE00011883, WBGENE00021004, WBGENE00000105, WBGENE00012714, WBGENE00022029, WBGENE00015941, WBGENE00004390, WBGENE00011885, WBGENE00019323, WBGENE00004880, WBGENE00020263, WBGENE00019629, WBGENE00016015	118	738	11627	2.53678	0.0736419	0.00544899	0.49266
GOTERM_BP_DIRECT	GO:0010501~RNA secondary structure unwinding	5	3.62319	0.000447385	WBGENE00018007, WBGENE00010280, WBGENE00013983, WBGENE00021938, WBGENE00022029	118	36	11627	13.6853	0.0827403	0.0057411	0.556052
GOTERM_BP_DIRECT	GO:0031047~gene silencing by RNA	4	2.89855	0.00115718	WBGENE00019862, WBGENE00010280, WBGENE00011061, WBGENE00019971	118	21	11627	18.7684	0.200258	0.0138695	1.43242
GOTERM_BP_DIRECT	GO:0008406~gonad development	11	7.97101	0.00248873	WBGENE00019323, WBGENE00018891, WBGENE00004917, WBGENE00001492, WBGENE00004497, WBGENE00021830, WBGENE00002850, WBGENE00004315, WBGENE00013983, WBGENE00019629, WBGENE00016015	118	345	11627	3.14166	0.381788	0.0278933	3.05732
GOTERM_BP_DIRECT	GO:0018996~molting cycle, collagen and cuticulin-based cuticle	10	7.24638	0.00325155	WBGENE00018007, WBGENE00004919, WBGENE00004426, WBGENE00004497, WBGENE00002845, WBGENE00004887, WBGENE00004315, WBGENE00021004, WBGENE00000105, WBGENE00022029	118	300	11627	3.28446	0.466647	0.034318	3.97706
GOTERM_BP_DIRECT	GO:0006417~regulation of translation	4	2.89855	0.00330748	WBGENE00002061, WBGENE00010280, WBGENE00002583, WBGENE00019971	118	30	11627	13.1379	0.472392	0.0330928	4.04417
GOTERM_BP_DIRECT	GO:0000028~ribosomal small subunit assembly	3	2.17391	0.00967723	WBGENE00018891, WBGENE00004497, WBGENE00013324	118	15	11627	19.7068	0.846921	0.0895716	11.412
GOTERM_BP_DIRECT	GO:0042254~ribosome biogenesis	4	2.89855	0.00974473	WBGENE00003821, WBGENE00015461, WBGENE00015941, WBGENE00001234	118	44	11627	8.95763	0.848921	0.0860669	11.4872
GOTERM_BP_DIRECT	GO:0000470~maturation of LSU-rRNA	3	2.17391	0.0109875	WBGENE00012393, WBGENE00021073, WBGENE00001234	118	16	11627	18.4751	0.881438	0.0923747	12.8614
GOTERM_BP_DIRECT	GO:0042273~ribosomal large subunit biogenesis	3	2.17391	0.0138269	WBGENE00004426, WBGENE00015941, WBGENE00001234	118	18	11627	16.4223	0.93193	0.110269	15.928
GOTERM_BP_DIRECT	GO:0016246~RNA interference	6	4.34783	0.0176708	WBGENE00019862, WBGENE00010280, WBGENE00009052, WBGENE00004880, WBGENE00004920, WBGENE00019971	118	150	11627	3.94136	0.967966	0.13357	19.9214
GOTERM_BP_DIRECT	GO:0000478~endonucleolytic cleavage involved in rRNA processing	2	1.44928	0.0200252	WBGENE00012393, WBGENE00004315	118	2	11627	98.5339	0.97984	0.14458	22.2804
GOTERM_BP_DIRECT	GO:0070922~small RNA loading onto RISC	2	1.44928	0.0200252	WBGENE00000106, WBGENE00000105	118	2	11627	98.5339	0.97984	0.14458	22.2804
GOTERM_BP_DIRECT	GO:0035279~mRNA cleavage involved in gene silencing by miRNA	2	1.44928	0.0200252	WBGENE00000106, WBGENE00000105	118	2	11627	98.5339	0.97984	0.14458	22.2804
GOTERM_BP_DIRECT	GO:0006308~DNA catabolic process	2	1.44928	0.0200252	WBGENE00012562, WBGENE00012496	118	2	11627	98.5339	0.97984	0.14458	22.2804
GOTERM_BP_DIRECT	GO:0035196~production of miRNAs involved in gene silencing by miRNA	2	1.44928	0.0200252	WBGENE00000106, WBGENE00000105	118	2	11627	98.5339	0.97984	0.14458	22.2804
GOTERM_BP_DIRECT	GO:0007276~gamete generation	5	3.62319	0.0220669	WBGENE00003821, WBGENE00004178, WBGENE00009052, WBGENE00002850, WBGENE00019629	118	106	11627	4.64783	0.986521	0.152647	24.2741
GOTERM_BP_DIRECT	GO:0040027~negative regulation of vulval development	7	5.07246	0.0236346	WBGENE00004919, WBGENE00004917, WBGENE00004916, WBGENE00004915, WBGENE00017778, WBGENE00004914, WBGENE00004920	118	220	11627	3.13517	0.99011	0.157155	25.7731
GOTERM_BP_DIRECT	GO:0000054~ribosomal subunit export from nucleus	2	1.44928	0.0298881	WBGENE00012714, WBGENE00001234	118	3	11627	65.6893	0.997138	0.188731	31.4845
GOTERM_BP_DIRECT	GO:0010468~regulation of gene expression	3	2.17391	0.0363597	WBGENE00018007, WBGENE00002845, WBGENE00022029	118	30	11627	9.85339	0.999214	0.21846	36.9671
GOTERM_BP_DIRECT	GO:0000462~maturation of SSU-rRNA from tricistronic rRNA transcript (SSU-rRNA, 5.8S rRNA, LSU-rRNA)	3	2.17391	0.0363597	WBGENE00018891, WBGENE00017319, WBGENE00015461	118	30	11627	9.85339	0.999214	0.21846	36.9671
GOTERM_BP_DIRECT	GO:0090502~RNA phosphodiester bond hydrolysis, endonucleolytic	3	2.17391	0.0386165	WBGENE00008514, WBGENE00000106, WBGENE00000105	118	31	11627	9.53554	0.9995	0.223809	38.7821
GOTERM_BP_DIRECT	GO:0006915~apoptotic process	10	7.24638	0.0521922	WBGENE00004919, WBGENE00004917, WBGENE00000933, WBGENE00004497, WBGENE00004449, WBGENE00004914, WBGENE00013311, WBGENE00016015, WBGENE00004920, WBGENE00012556	118	479	11627	2.05708	0.999968	0.283749	48.7238
GOTERM_BP_DIRECT	GO:0040022~feminization of hermaphroditic germ-line	3	2.17391	0.0532084	WBGENE00002061, WBGENE00001492, WBGENE00003390	118	37	11627	7.98923	0.999974	0.280908	49.4047
GOTERM_BP_DIRECT	GO:0045947~negative regulation of translational initiation	2	1.44928	0.0588904	WBGENE00015547, WBGENE00015007	118	6	11627	32.8446	0.999992	0.298811	53.0608
GOTERM_BP_DIRECT	GO:0008340~determination of adult lifespan	16	11.5942	0.0647315	WBGENE00002238, WBGENE00007111, WBGENE00017319, WBGENE00001999, WBGENE00002845, WBGENE00020679, WBGENE00004887, WBGENE00011883, WBGENE00021073, WBGENE00000106, WBGENE00015943, WBGENE00019323, WBGENE00004078, WBGENE00015547, WBGENE00010923, WBGENE00002583	118	976	11627	1.61531	0.999998	0.316056	56.5647
GOTERM_BP_DIRECT	GO:0000463~maturation of LSU-rRNA from tricistronic rRNA transcript (SSU-rRNA, 5.8S rRNA, LSU-rRNA)	2	1.44928	0.0683655	WBGENE00004449, WBGENE00021830	118	7	11627	28.1525	0.999999	0.323276	58.6215
GOTERM_BP_DIRECT	GO:0006413~translational initiation	3	2.17391	0.0722583	WBGENE00002061, WBGENE00012714, WBGENE00001234	118	44	11627	6.71822	0.999999	0.331082	60.7251
GOTERM_BP_DIRECT	GO:0040007~growth	5	3.62319	0.0835255	WBGENE00017319, WBGENE00001999, WBGENE00017778, WBGENE00015943, WBGENE00002583	118	164	11627	3.00408	1	0.365529	66.2721
GOTERM_BP_DIRECT	GO:0000460~maturation of 5.8S rRNA	2	1.44928	0.0870328	WBGENE00012393, WBGENE00001234	118	9	11627	21.8964	1	0.370271	67.8457
GOTERM_BP_DIRECT	GO:0007283~spermatogenesis	3	2.17391	0.0993874	WBGENE00004178, WBGENE00006449, WBGENE00011910	118	53	11627	5.57739	1	0.404309	72.8665
Category	Term	Count	%	PValue	Genes	List Total	Pop Hits	Pop Total	Fold Enrichment	Bonferroni	Benjamini	FDR
GOTERM_CC_DIRECT	GO:0005840~ribosome	21	15.2174	1.15514e-17	WBGENE00010624, WBGENE00011247, WBGENE00014224, WBGENE00004497, WBGENE00017319, WBGENE00022373, WBGENE00011883, WBGENE00020037, WBGENE00007859, WBGENE00023422, WBGENE00012556, WBGENE00020718, WBGENE00020717, WBGENE00016412, WBGENE00004426, WBGENE00012697, WBGENE00004449, WBGENE00013324, WBGENE00010905, WBGENE00021021, WBGENE00008452	106	158	11373	14.2604	8.89456e-16	8.89456e-16	1.21874e-14
GOTERM_CC_DIRECT	GO:0030529~intracellular ribonucleoprotein complex	20	14.4928	4.77386e-17	WBGENE00010624, WBGENE00011247, WBGENE00014224, WBGENE00017319, WBGENE00004497, WBGENE00001999, WBGENE00007859, WBGENE00012556, WBGENE00004919, WBGENE00004917, WBGENE00004916, WBGENE00003390, WBGENE00004915, WBGENE00004449, WBGENE00013324, WBGENE00004914, WBGENE00015461, WBGENE00017816, WBGENE00008452, WBGENE00004920	106	146	11373	14.6976	3.67587e-15	1.83794e-15	5.0367e-14
GOTERM_CC_DIRECT	GO:0043186~P granule	14	10.1449	1.17815e-14	WBGENE00010280, WBGENE00006449, WBGENE00022034, WBGENE00011061, WBGENE00015943, WBGENE00004919, WBGENE00004178, WBGENE00003228, WBGENE00004916, WBGENE00004078, WBGENE00004914, WBGENE00019629, WBGENE00004920, WBGENE00011910	106	63	11373	23.8428	9.06164e-13	3.02092e-13	1.24123e-11
GOTERM_CC_DIRECT	GO:0005763~mitochondrial small ribosomal subunit	10	7.24638	4.00708e-13	WBGENE00010624, WBGENE00016412, WBGENE00012697, WBGENE00000933, WBGENE00017319, WBGENE00013324, WBGENE00020037, WBGENE00007859, WBGENE00008452, WBGENE00020718	106	24	11373	44.7052	3.08523e-11	7.71305e-12	4.2274e-10
GOTERM_CC_DIRECT	GO:0005685~U1 snRNP	8	5.7971	8.41948e-11	WBGENE00004919, WBGENE00004917, WBGENE00004916, WBGENE00004915, WBGENE00004386, WBGENE00004914, WBGENE00004390, WBGENE00004920	106	17	11373	50.4906	6.483e-09	1.2966e-09	8.88304e-08
GOTERM_CC_DIRECT	GO:0005686~U2 snRNP	8	5.7971	1.36734e-10	WBGENE00004919, WBGENE00004917, WBGENE00003390, WBGENE00004916, WBGENE00004915, WBGENE00004914, WBGENE00021004, WBGENE00004920	106	18	11373	47.6855	1.05285e-08	1.75476e-09	1.44263e-07
GOTERM_CC_DIRECT	GO:0005739~mitochondrion	19	13.7681	5.45696e-08	WBGENE00010624, WBGENE00001154, WBGENE00011247, WBGENE00014224, WBGENE00017319, WBGENE00008514, WBGENE00020679, WBGENE00011883, WBGENE00007859, WBGENE00012556, WBGENE00016412, WBGENE00008236, WBGENE00013324, WBGENE00019599, WBGENE00010905, WBGENE00021021, WBGENE00001337, WBGENE00008452, WBGENE00010766	106	424	11373	4.80792	4.20185e-06	6.00265e-07	5.75741e-05
GOTERM_CC_DIRECT	GO:0071013~catalytic step 2 spliceosome	8	5.7971	5.63772e-08	WBGENE00018007, WBGENE00004917, WBGENE00004916, WBGENE00004915, WBGENE00004914, WBGENE00021004, WBGENE00022029, WBGENE00004920	106	39	11373	22.0087	4.34103e-06	5.4263e-07	5.94812e-05
GOTERM_CC_DIRECT	GO:0071011~precatalytic spliceosome	7	5.07246	6.30667e-08	WBGENE00004919, WBGENE00004917, WBGENE00004916, WBGENE00004914, WBGENE00021004, WBGENE00004390, WBGENE00004920	106	24	11373	31.2936	4.85612e-06	5.3957e-07	6.65391e-05
GOTERM_CC_DIRECT	GO:0005682~U5 snRNP	6	4.34783	7.39633e-08	WBGENE00004919, WBGENE00004917, WBGENE00004916, WBGENE00004915, WBGENE00004914, WBGENE00004920	106	13	11373	49.5196	5.69516e-06	5.69517e-07	7.80356e-05
GOTERM_CC_DIRECT	GO:0005687~U4 snRNP	5	3.62319	1.01458e-07	WBGENE00004919, WBGENE00004916, WBGENE00004915, WBGENE00004914, WBGENE00004920	106	6	11373	89.4104	7.81223e-06	7.10205e-07	0.000107044
GOTERM_CC_DIRECT	GO:0005730~nucleolus	10	7.24638	5.83244e-07	WBGENE00003821, WBGENE00021830, WBGENE00002850, WBGENE00015461, WBGENE00010709, WBGENE00001001, WBGENE00021073, WBGENE00004315, WBGENE00015941, WBGENE00001234	106	107	11373	10.0273	4.49088e-05	3.74247e-06	0.000615355
GOTERM_CC_DIRECT	GO:0005689~U12-type spliceosomal complex	4	2.89855	4.14085e-05	WBGENE00004916, WBGENE00004914, WBGENE00021004, WBGENE00004920	106	8	11373	53.6462	0.00318344	0.00024524	0.0436797
GOTERM_CC_DIRECT	GO:0005737~cytoplasm	30	21.7391	7.77926e-05	WBGENE00002238, WBGENE00002061, WBGENE00011737, WBGENE00009052, WBGENE00008514, WBGENE00009922, WBGENE00006331, WBGENE00001234, WBGENE00019862, WBGENE00004880, WBGENE00004078, WBGENE00001001, WBGENE00015547, WBGENE00019629, WBGENE00001337, WBGENE00004053, WBGENE00010280, WBGENE00006449, WBGENE00020531, WBGENE00002845, WBGENE00004887, WBGENE00000106, WBGENE00000105, WBGENE00015943, WBGENE00019971,…	106	1518	11373	2.1204	0.00597235	0.000427784	0.0820453
GOTERM_CC_DIRECT	GO:0005634~nucleus	34	24.6377	0.000123603	WBGENE00003821, WBGENE00001875, WBGENE00009052, WBGENE00001999, WBGENE00004207, WBGENE00017778, WBGENE00010709, WBGENE00021004, WBGENE00017929, WBGENE00001234, WBGENE00019862, WBGENE00004880, WBGENE00003390, WBGENE00001001, WBGENE00004920, WBGENE00004053, WBGENE00010304, WBGENE00020531, WBGENE00004887, WBGENE00013265, WBGENE00015943, WBGENE00009084, WBGENE00015941, WBGENE00019323, WBGENE00004919,…	106	1888	11373	1.93217	0.00947286	0.000634333	0.130331
GOTERM_CC_DIRECT	GO:0005681~spliceosomal complex	5	3.62319	0.000485544	WBGENE00004919, WBGENE00004915, WBGENE00009922, WBGENE00020263, WBGENE00004920	106	40	11373	13.4116	0.0367054	0.00233452	0.511091
GOTERM_CC_DIRECT	GO:0034719~SMN-Sm protein complex	3	2.17391	0.000500498	WBGENE00004916, WBGENE00004914, WBGENE00004920	106	4	11373	80.4693	0.0378145	0.00226496	0.526795
GOTERM_CC_DIRECT	GO:0000243~commitment complex	3	2.17391	0.00123621	WBGENE00004916, WBGENE00004914, WBGENE00004390	106	6	11373	53.6462	0.0908514	0.00527751	1.2966
GOTERM_CC_DIRECT	GO:0097526~spliceosomal tri-snRNP complex	3	2.17391	0.00172027	WBGENE00004916, WBGENE00004914, WBGENE00004920	106	7	11373	45.9825	0.124162	0.00695332	1.80015
GOTERM_CC_DIRECT	GO:0000932~cytoplasmic mRNA processing body	4	2.89855	0.00403837	WBGENE00010280, WBGENE00002845, WBGENE00015547, WBGENE00000105	106	35	11373	12.262	0.267714	0.0154585	4.1795
GOTERM_CC_DIRECT	GO:0071004~U2-type prespliceosome	3	2.17391	0.00714672	WBGENE00004915, WBGENE00004390, WBGENE00004920	106	14	11373	22.9912	0.42436	0.0259559	7.28806
GOTERM_CC_DIRECT	GO:0046540~U4/U6 x U5 tri-snRNP complex	3	2.17391	0.0104902	WBGENE00004919, WBGENE00004917, WBGENE00004915	106	17	11373	18.934	0.556037	0.0362369	10.5296
GOTERM_CC_DIRECT	GO:0005762~mitochondrial large ribosomal subunit	3	2.17391	0.0158149	WBGENE00011247, WBGENE00022373, WBGENE00023422	106	21	11373	15.3275	0.706969	0.0519694	15.4806
GOTERM_CC_DIRECT	GO:0030687~preribosome, large subunit precursor	3	2.17391	0.0255041	WBGENE00012393, WBGENE00015941, WBGENE00001234	106	27	11373	11.9214	0.863208	0.079545	23.8583
GOTERM_CC_DIRECT	GO:0031332~RNAi effector complex	2	1.44928	0.0274446	WBGENE00019862, WBGENE00010280	106	3	11373	71.5283	0.882672	0.0821407	25.4429
GOTERM_CC_DIRECT	GO:0034715~pICln-Sm protein complex	2	1.44928	0.0274446	WBGENE00004916, WBGENE00004914	106	3	11373	71.5283	0.882672	0.0821407	25.4429
GOTERM_CC_DIRECT	GO:0045252~oxoglutarate dehydrogenase complex	2	1.44928	0.0274446	WBGENE00020679, WBGENE00020950	106	3	11373	71.5283	0.882672	0.0821407	25.4429
GOTERM_CC_DIRECT	GO:0035068~micro-ribonucleoprotein complex	2	1.44928	0.0274446	WBGENE00000106, WBGENE00000105	106	3	11373	71.5283	0.882672	0.0821407	25.4429
GOTERM_CC_DIRECT	GO:0032040~small-subunit processome	3	2.17391	0.0370222	WBGENE00018891, WBGENE00002850, WBGENE00015461	106	33	11373	9.75386	0.945241	0.105709	32.8351
GOTERM_CC_DIRECT	GO:0019013~viral nucleocapsid	2	1.44928	0.0453252	WBGENE00004916, WBGENE00017816	106	5	11373	42.917	0.971889	0.123906	38.6996
GOTERM_CC_DIRECT	GO:0071010~prespliceosome	2	1.44928	0.0541431	WBGENE00004916, WBGENE00004914	106	6	11373	35.7642	0.986242	0.141935	44.4167
GOTERM_CC_DIRECT	GO:0005654~nucleoplasm	3	2.17391	0.0750428	WBGENE00003821, WBGENE00003390, WBGENE00007111	106	49	11373	6.56893	0.997538	0.187081	56.09
Category	Term	Count	%	PValue	Genes	List Total	Pop Hits	Pop Total	Fold Enrichment	Bonferroni	Benjamini	FDR
GOTERM_MF_DIRECT	GO:0003723~RNA binding	31	23.4848	1.26096e-20	WBGENE00021544, WBGENE00015461, WBGENE00001999, WBGENE00010908, WBGENE00019323, WBGENE00004887, WBGENE00004920, WBGENE00020717, WBGENE00022738, WBGENE00001337, WBGENE00004207, WBGENE00008452, WBGENE00004497, WBGENE00012343, WBGENE00021073, WBGENE00017816, WBGENE00017132, WBGENE00004916, WBGENE00004915, WBGENE00004914, WBGENE00004919, WBGENE00001001, WBGENE00002850, WBGENE00008514, WBGENE00003228,…	106	311	9479	8.9137	1.36183e-18	1.35351e-18	1.29084e-18
GOTERM_MF_DIRECT	GO:0003676~nucleic acid binding	35	26.5152	2.50649e-20	WBGENE00019862, WBGENE00001999, WBGENE00011061, WBGENE00010908, WBGENE00013265, WBGENE00019323, WBGENE00022738, WBGENE00000106, WBGENE00004207, WBGENE00000105, WBGENE00004178, WBGENE00000472, WBGENE00010263, WBGENE00006331, WBGENE00017778, WBGENE00017816, WBGENE00004094, WBGENE00004390, WBGENE00017132, WBGENE00020263, WBGENE00019971, WBGENE00004315, WBGENE00021938, WBGENE00010280, WBGENE00009922,…	106	440	9479	7.11331	2.70701e-18	1.35351e-18	1.29084e-18
GOTERM_MF_DIRECT	GO:0003735~structural constituent of ribosome	18	13.6364	8.90195e-12	WBGENE00000933, WBGENE00020037, WBGENE00023422, WBGENE00007859, WBGENE00020717, WBGENE00004449, WBGENE00004426, WBGENE00008452, WBGENE00004497, WBGENE00020718, WBGENE00014224, WBGENE00010905, WBGENE00022373, WBGENE00013324, WBGENE00012697, WBGENE00011247, WBGENE00017319, WBGENE00010624	106	179	9479	8.99241	9.61415e-10	3.2047e-10	3.05634e-10
GOTERM_MF_DIRECT	GO:0000166~nucleotide binding	29	21.9697	3.24737e-06	WBGENE00020531, WBGENE00001999, WBGENE00010709, WBGENE00001337, WBGENE00004207, WBGENE00006331, WBGENE00017778, WBGENE00004390, WBGENE00010304, WBGENE00019157, WBGENE00017132, WBGENE00020263, WBGENE00004315, WBGENE00010280, WBGENE00009922, WBGENE00008514, WBGENE00002238, WBGENE00003821, WBGENE00008224, WBGENE00012714, WBGENE00017929, WBGENE00002583, WBGENE00011408, WBGENE00000480, WBGENE00007111,…	106	1013	9479	2.56003	0.000350655	8.7679e-05	8.36198e-05
GOTERM_MF_DIRECT	GO:0004004~ATP-dependent RNA helicase activity	6	4.54545	0.000177752	WBGENE00020263, WBGENE00004880, WBGENE00021938, WBGENE00013983, WBGENE00010280, WBGENE00009922	106	48	9479	11.1781	0.0190158	0.00383944	0.00366168
GOTERM_MF_DIRECT	GO:0019843~rRNA binding	5	3.78788	0.00027283	WBGENE00021830, WBGENE00008236, WBGENE00020037, WBGENE00013324, WBGENE00010624	106	29	9479	15.418	0.0290396	0.00491093	0.00468358
GOTERM_MF_DIRECT	GO:0004386~helicase activity	7	5.30303	0.000442006	WBGENE00020263, WBGENE00004880, WBGENE00021938, WBGENE00013983, WBGENE00010280, WBGENE00009922, WBGENE00001016	106	89	9479	7.03339	0.0466253	0.00681953	0.00650381
GOTERM_MF_DIRECT	GO:0003727~single-stranded RNA binding	4	3.0303	0.00174512	WBGENE00008236, WBGENE00004078, WBGENE00000106, WBGENE00000105	106	22	9479	16.259	0.171914	0.0235592	0.0224685
GOTERM_MF_DIRECT	GO:0035198~miRNA binding	2	1.51515	0.0220327	WBGENE00000106, WBGENE00000105	106	2	9479	89.4245	0.909837	0.237953	0.226937
GOTERM_MF_DIRECT	GO:0016892~endoribonuclease activity, producing 3'-phosphomonoesters	2	1.51515	0.0220327	WBGENE00000106, WBGENE00000105	106	2	9479	89.4245	0.909837	0.237953	0.226937
GOTERM_MF_DIRECT	GO:0070551~endoribonuclease activity, cleaving siRNA-paired mRNA	2	1.51515	0.032868	WBGENE00000106, WBGENE00000105	106	3	9479	59.6164	0.972932	0.322704	0.307764
GOTERM_MF_DIRECT	GO:0016888~endodeoxyribonuclease activity, producing 5'-phosphomonoesters	2	1.51515	0.0435845	WBGENE00012496, WBGENE00012562	106	4	9479	44.7123	0.991875	0.362086	0.345323
GOTERM_MF_DIRECT	GO:0004536~deoxyribonuclease activity	2	1.51515	0.0435845	WBGENE00012496, WBGENE00012562	106	4	9479	44.7123	0.991875	0.362086	0.345323
GOTERM_MF_DIRECT	GO:0030619~U1 snRNA binding	2	1.51515	0.0541833	WBGENE00004386, WBGENE00004390	106	5	9479	35.7698	0.997561	0.390119	0.372058
GOTERM_MF_DIRECT	GO:0043024~ribosomal small subunit binding	2	1.51515	0.0541833	WBGENE00019157, WBGENE00012714	106	5	9479	35.7698	0.997561	0.390119	0.372058
GOTERM_MF_DIRECT	GO:0003730~mRNA 3'-UTR binding	3	2.27273	0.0629922	WBGENE00004078, WBGENE00006331, WBGENE00003228	106	37	9479	7.25064	0.999112	0.425197	0.405512
GOTERM_MF_DIRECT	GO:0005515~protein binding	17	12.8788	0.0700489	WBGENE00019862, WBGENE00004917, WBGENE00021004, WBGENE00004887, WBGENE00010280, WBGENE00018808, WBGENE00002061, WBGENE00011737, WBGENE00004386, WBGENE00004880, WBGENE00006331, WBGENE00015941, WBGENE00003390, WBGENE00017816, WBGENE00010923, WBGENE00013347, WBGENE00015547	106	975	9479	1.5592	0.999608	0.445016	0.424414
GOTERM_MF_DIRECT	GO:0003743~translation initiation factor activity	3	2.27273	0.0786195	WBGENE00019157, WBGENE00002061, WBGENE00001234	106	42	9479	6.38747	0.999856	0.471717	0.449878
GOTERM_MF_DIRECT	GO:0003729~mRNA binding	3	2.27273	0.0918947	WBGENE00013324, WBGENE00004390, WBGENE00004449	106	46	9479	5.83203	0.99997	0.522349	0.498166
#term ID	term description	observed gene count	background gene count	strength	false discovery rate	matching proteins in your network (IDs)	matching proteins in your network (labels)
IPR035979	RNA-binding domain superfamily	14	120	1.26	6.52e-10	6239.B0035.12.1,6239.C18A3.5a,6239.C50B8.1,6239.D2089.4a,6239.EEED8.1.2,6239.F25B5.7a,6239.F29C4.7a.1,6239.F42A6.7d.1,6239.H05C05.1c,6239.K04G7.10.2,6239.K08D10.3a,6239.R10E4.2q,6239.T04A8.6,6239.T23F6.4.2	B0035.12,tiar-1,C50B8.1,ptb-1,mel-47,psf-1,grld-1,hrp-1,H05C05.1,rnp-7,rnp-3,sup-26,T04A8.6,rbd-1
IPR000504	RNA recognition motif domain	13	107	1.27	1.54e-09	6239.B0035.12.1,6239.C18A3.5a,6239.C50B8.1,6239.D2089.4a,6239.EEED8.1.2,6239.F25B5.7a,6239.F29C4.7a.1,6239.F42A6.7d.1,6239.K04G7.10.2,6239.K08D10.3a,6239.R10E4.2q,6239.T04A8.6,6239.T23F6.4.2	B0035.12,tiar-1,C50B8.1,ptb-1,mel-47,psf-1,grld-1,hrp-1,rnp-7,rnp-3,sup-26,T04A8.6,rbd-1
IPR012677	Nucleotide-binding alpha-beta plait domain superfamily	13	120	1.22	3.9e-09	6239.B0035.12.1,6239.C18A3.5a,6239.C50B8.1,6239.D2089.4a,6239.EEED8.1.2,6239.F25B5.7a,6239.F29C4.7a.1,6239.F42A6.7d.1,6239.K04G7.10.2,6239.K08D10.3a,6239.R10E4.2q,6239.T04A8.6,6239.T23F6.4.2	B0035.12,tiar-1,C50B8.1,ptb-1,mel-47,psf-1,grld-1,hrp-1,rnp-7,rnp-3,sup-26,T04A8.6,rbd-1
IPR003165	Piwi domain	8	20	1.79	5.85e-09	6239.D2030.6,6239.F48F7.1b,6239.F58G1.1,6239.R04A9.2,6239.R06C7.1,6239.R09A1.1,6239.T07D3.7a,6239.Y110A7A.18	prg-1,alg-1,wago-4,nrde-3,wago-1,ergo-1,alg-2,ppw-2
IPR003100	PAZ domain	8	21	1.77	6.43e-09	6239.D2030.6,6239.F48F7.1b,6239.F58G1.1,6239.R04A9.2,6239.R06C7.1,6239.R09A1.1,6239.T07D3.7a,6239.Y110A7A.18	prg-1,alg-1,wago-4,nrde-3,wago-1,ergo-1,alg-2,ppw-2
IPR036085	PAZ domain superfamily	8	23	1.73	9.74e-09	6239.D2030.6,6239.F48F7.1b,6239.F58G1.1,6239.R04A9.2,6239.R06C7.1,6239.R09A1.1,6239.T07D3.7a,6239.Y110A7A.18	prg-1,alg-1,wago-4,nrde-3,wago-1,ergo-1,alg-2,ppw-2
IPR012337	Ribonuclease H-like superfamily	9	74	1.27	1.6e-06	6239.D2030.6,6239.F48F7.1b,6239.F58G1.1,6239.R04A9.2,6239.R06C7.1,6239.R09A1.1,6239.T07D3.7a,6239.Y110A7A.18,6239.Y57A10A.25	prg-1,alg-1,wago-4,nrde-3,wago-1,ergo-1,alg-2,ppw-2,parn-2
IPR036397	Ribonuclease H superfamily	8	51	1.38	1.77e-06	6239.D2030.6,6239.F48F7.1b,6239.F58G1.1,6239.R04A9.2,6239.R06C7.1,6239.R09A1.1,6239.T07D3.7a,6239.Y110A7A.18	prg-1,alg-1,wago-4,nrde-3,wago-1,ergo-1,alg-2,ppw-2
IPR001163	LSM domain, eukaryotic/archaea-type	6	18	1.71	3.04e-06	6239.C52E4.3.1,6239.T28D9.10a,6239.W08E3.1,6239.Y116A8C.42,6239.Y49E10.15,6239.Y71F9B.4.1	snr-4,snr-3,snr-2,snr-1,snr-6,snr-7
IPR010920	LSM domain superfamily	6	19	1.69	3.58e-06	6239.C52E4.3.1,6239.T28D9.10a,6239.W08E3.1,6239.Y116A8C.42,6239.Y49E10.15,6239.Y71F9B.4.1	snr-4,snr-3,snr-2,snr-1,snr-6,snr-7
IPR036612	K Homology domain, type 1 superfamily	5	31	1.4	0.0011	6239.C05C8.2,6239.F26B1.2a,6239.M88.5c,6239.Y59A8B.10a,6239.ZK418.9a	C05C8.2,F26B1.2,M88.5,nova-1,ZK418.9
IPR011545	DEAD/DEAH box helicase domain	5	53	1.16	0.0099	6239.F52B5.3,6239.F58G11.2a,6239.T05E8.3,6239.Y55F3BR.1,6239.ZK512.2a	F52B5.3,F58G11.2,T05E8.3,Y55F3BR.1,ZK512.2
IPR027417	P-loop containing nucleoside triphosphate hydrolase	13	510	0.59	0.0099	6239.C14A4.2,6239.F43G6.1a,6239.F52B5.3,6239.F58G11.2a,6239.F59A2.4a,6239.K01C8.9,6239.K09B11.2a,6239.T05E8.3,6239.Y38C9A.2.1,6239.Y39E4B.1.2,6239.Y48G8AL.6,6239.Y55F3BR.1,6239.ZK512.2a	dap-3,dna-2,F52B5.3,F58G11.2,clpf-1,nst-1,nol-9,T05E8.3,cgp-1,abce-1,smg-2,Y55F3BR.1,ZK512.2
IPR004088	K Homology domain, type 1	4	27	1.36	0.0114	6239.F26B1.2a,6239.M88.5c,6239.Y59A8B.10a,6239.ZK418.9a	F26B1.2,M88.5,nova-1,ZK418.9
IPR004087	K Homology domain	4	29	1.33	0.0136	6239.F26B1.2a,6239.M88.5c,6239.Y59A8B.10a,6239.ZK418.9a	F26B1.2,M88.5,nova-1,ZK418.9
IPR012340	Nucleic acid-binding, OB-fold	5	60	1.11	0.0137	6239.C04G2.6,6239.C16A3.3,6239.F33A8.3,6239.T02G5.9b,6239.Y41D4B.5	dis-3,let-716,cey-1,kars-1,rps-28
IPR001650	Helicase, C-terminal	5	80	0.98	0.0461	6239.F52B5.3,6239.F58G11.2a,6239.T05E8.3,6239.Y55F3BR.1,6239.ZK512.2a	F52B5.3,F58G11.2,T05E8.3,Y55F3BR.1,ZK512.2
IPR014001	Helicase superfamily 1/2, ATP-binding domain	5	80	0.98	0.0461	6239.F52B5.3,6239.F58G11.2a,6239.T05E8.3,6239.Y55F3BR.1,6239.ZK512.2a	F52B5.3,F58G11.2,T05E8.3,Y55F3BR.1,ZK512.2
IPR032319	Polyribonucleotide 5-hydroxyl-kinase Clp1, P-loop domain	2	2	2.19	0.0461	6239.F59A2.4a,6239.K09B11.2a	clpf-1,nol-9

## Sheet: miR-58 (wt) 
Supplementary Table S3: GO enrichment analysis of the proteins identified by MUDPIT in let-7(wt), miR-58 (wt), miR-2(wt) and let-7(mir-48 mir-241(nDf51); mir-84(n4037)) co-immunoprecipitates.
Category	Term	Count	%	PValue	Genes	List Total	Pop Hits	Pop Total	Fold Enrichment	Bonferroni	Benjamini	FDR
GOTERM_BP_DIRECT	GO:0000398~mRNA splicing, via spliceosome	7	12.963	3.81686e-07	WBGENE00004919, WBGENE00001999, WBGENE00004915, WBGENE00004705, WBGENE00017778, WBGENE00004390, WBGENE00004920	47	73	11627	23.7217	5.34346e-05	5.34346e-05	0.00045035
GOTERM_BP_DIRECT	GO:0016246~RNA interference	7	12.963	2.55266e-05	WBGENE00022134, WBGENE00000939, WBGENE00004880, WBGENE00004326, WBGENE00017641, WBGENE00001090, WBGENE00004920	47	150	11627	11.5445	0.00356739	0.00178529	0.0301147
GOTERM_BP_DIRECT	GO:0002119~nematode larval development	21	38.8889	2.58543e-05	WBGENE00000939, WBGENE00001999, WBGENE00017778, WBGENE00008688, WBGENE00021073, WBGENE00006542, WBGENE00000106, WBGENE00004315, WBGENE00000105, WBGENE00017641, WBGENE00004390, WBGENE00004919, WBGENE00004917, WBGENE00016607, WBGENE00002019, WBGENE00004915, WBGENE00004705, WBGENE00004914, WBGENE00021038, WBGENE00004920, WBGENE00002583	47	1993	11627	2.60664	0.00361311	0.00120582	0.0305012
GOTERM_BP_DIRECT	GO:0008380~RNA splicing	5	9.25926	2.8374e-05	WBGENE00004919, WBGENE00004917, WBGENE00004915, WBGENE00004914, WBGENE00004920	47	45	11627	27.487	0.00396453	0.00099261	0.0334733
GOTERM_BP_DIRECT	GO:0000003~reproduction	22	40.7407	3.21819e-05	WBGENE00016636, WBGENE00000939, WBGENE00001999, WBGENE00017778, WBGENE00008688, WBGENE00021073, WBGENE00004315, WBGENE00000105, WBGENE00017641, WBGENE00003903, WBGENE00004390, WBGENE00004919, WBGENE00004917, WBGENE00016607, WBGENE00004915, WBGENE00004705, WBGENE00004914, WBGENE00016173, WBGENE00019629, WBGENE00002202, WBGENE00004920, WBGENE00002583	47	2205	11627	2.46822	0.0044954	0.000900701	0.0379648
GOTERM_BP_DIRECT	GO:0009792~embryo development ending in birth or egg hatching	25	46.2963	0.000191604	WBGENE00016636, WBGENE00022134, WBGENE00001999, WBGENE00008688, WBGENE00021073, WBGENE00006542, WBGENE00006331, WBGENE00000106, WBGENE00000105, WBGENE00019510, WBGENE00017641, WBGENE00006840, WBGENE00003903, WBGENE00004390, WBGENE00001077, WBGENE00004919, WBGENE00004917, WBGENE00004915, WBGENE00004705, WBGENE00004914, WBGENE00017816, WBGENE00021038, WBGENE00002202, WBGENE00004920, WBGENE00002583	47	3091	11627	2.00083	0.0264705	0.00446121	0.22584
GOTERM_BP_DIRECT	GO:0006397~mRNA processing	5	9.25926	0.000201524	WBGENE00004919, WBGENE00004917, WBGENE00004915, WBGENE00004914, WBGENE00004920	47	74	11627	16.7151	0.0278218	0.00402277	0.237519
GOTERM_BP_DIRECT	GO:0090502~RNA phosphodiester bond hydrolysis, endonucleolytic	4	7.40741	0.000241063	WBGENE00000939, WBGENE00000106, WBGENE00000105, WBGENE00017641	47	31	11627	31.9204	0.0331897	0.00421023	0.284061
GOTERM_BP_DIRECT	GO:0000387~spliceosomal snRNP assembly	3	5.55556	0.00116175	WBGENE00004919, WBGENE00004917, WBGENE00004914	47	13	11627	57.0884	0.150187	0.0179197	1.36218
GOTERM_BP_DIRECT	GO:0000956~nuclear-transcribed mRNA catabolic process	3	5.55556	0.00116175	WBGENE00004880, WBGENE00015547, WBGENE00015007	47	13	11627	57.0884	0.150187	0.0179197	1.36218
GOTERM_BP_DIRECT	GO:0040027~negative regulation of vulval development	6	11.1111	0.00168963	WBGENE00004919, WBGENE00004917, WBGENE00004915, WBGENE00017778, WBGENE00004914, WBGENE00004920	47	220	11627	6.74681	0.210811	0.0233968	1.97551
GOTERM_BP_DIRECT	GO:0040035~hermaphrodite genitalia development	10	18.5185	0.00209753	WBGENE00000939, WBGENE00004880, WBGENE00016607, WBGENE00001999, WBGENE00004705, WBGENE00008688, WBGENE00019629, WBGENE00000105, WBGENE00002202, WBGENE00004390	47	738	11627	3.35207	0.254696	0.02637	2.44704
GOTERM_BP_DIRECT	GO:0007281~germ cell development	5	9.25926	0.0056783	WBGENE00004919, WBGENE00000939, WBGENE00004917, WBGENE00008688, WBGENE00004390	47	182	11627	6.79624	0.549424	0.0642769	6.49818
GOTERM_BP_DIRECT	GO:0070922~small RNA loading onto RISC	2	3.7037	0.0078973	WBGENE00000106, WBGENE00000105	47	2	11627	247.383	0.670445	0.0818417	8.93077
GOTERM_BP_DIRECT	GO:0035279~mRNA cleavage involved in gene silencing by miRNA	2	3.7037	0.0078973	WBGENE00000106, WBGENE00000105	47	2	11627	247.383	0.670445	0.0818417	8.93077
GOTERM_BP_DIRECT	GO:0035196~production of miRNAs involved in gene silencing by miRNA	2	3.7037	0.0078973	WBGENE00000106, WBGENE00000105	47	2	11627	247.383	0.670445	0.0818417	8.93077
GOTERM_BP_DIRECT	GO:0045947~negative regulation of translational initiation	2	3.7037	0.0235093	WBGENE00015547, WBGENE00015007	47	6	11627	82.461	0.964229	0.211719	24.4744
GOTERM_BP_DIRECT	GO:0032940~secretion by cell	3	5.55556	0.0371398	WBGENE00004919, WBGENE00004917, WBGENE00004914	47	77	11627	9.6383	0.995001	0.297591	36.0173
GOTERM_BP_DIRECT	GO:0030422~production of siRNA involved in RNA interference	2	3.7037	0.0426866	WBGENE00000939, WBGENE00004326	47	11	11627	44.9787	0.997774	0.31731	40.2336
GOTERM_BP_DIRECT	GO:0040011~locomotion	11	20.3704	0.0448972	WBGENE00001077, WBGENE00004919, WBGENE00000939, WBGENE00004917, WBGENE00004705, WBGENE00015547, WBGENE00008688, WBGENE00006331, WBGENE00000105, WBGENE00006840, WBGENE00004920	47	1405	11627	1.93681	0.998389	0.314974	41.8418
GOTERM_BP_DIRECT	GO:0006898~receptor-mediated endocytosis	7	12.963	0.0673323	WBGENE00004917, WBGENE00016607, WBGENE00004915, WBGENE00004914, WBGENE00008688, WBGENE00006542, WBGENE00004920	47	733	11627	2.36246	0.999942	0.418509	56.0653
GOTERM_BP_DIRECT	GO:0040025~vulval development	3	5.55556	0.0803603	WBGENE00015547, WBGENE00004315, WBGENE00000105	47	119	11627	6.23655	0.999992	0.460589	62.7844
GOTERM_BP_DIRECT	GO:0008340~determination of adult lifespan	8	14.8148	0.0871552	WBGENE00000939, WBGENE00002019, WBGENE00001999, WBGENE00015547, WBGENE00021073, WBGENE00006542, WBGENE00000106, WBGENE00002583	47	976	11627	2.02773	0.999997	0.471824	65.9025
Category	Term	Count	%	PValue	Genes	List Total	Pop Hits	Pop Total	Fold Enrichment	Bonferroni	Benjamini	FDR
GOTERM_CC_DIRECT	GO:0005685~U1 snRNP	6	11.1111	7.68104e-10	WBGENE00004919, WBGENE00004917, WBGENE00004915, WBGENE00004914, WBGENE00004390, WBGENE00004920	33	17	11373	121.636	4.30138e-08	4.30138e-08	7.58454e-07
GOTERM_CC_DIRECT	GO:0005682~U5 snRNP	5	9.25926	3.62541e-08	WBGENE00004919, WBGENE00004917, WBGENE00004915, WBGENE00004914, WBGENE00004920	33	13	11373	132.552	2.03023e-06	1.01512e-06	3.57987e-05
GOTERM_CC_DIRECT	GO:0030529~intracellular ribonucleoprotein complex	8	14.8148	1.27984e-07	WBGENE00004919, WBGENE00004917, WBGENE00001999, WBGENE00004915, WBGENE00004914, WBGENE00004326, WBGENE00017816, WBGENE00004920	33	146	11373	18.8842	7.16707e-06	2.38903e-06	0.000126376
GOTERM_CC_DIRECT	GO:0005686~U2 snRNP	5	9.25926	1.53635e-07	WBGENE00004919, WBGENE00004917, WBGENE00004915, WBGENE00004914, WBGENE00004920	33	18	11373	95.7323	8.60354e-06	2.15089e-06	0.000151705
GOTERM_CC_DIRECT	GO:0005687~U4 snRNP	4	7.40741	4.024e-07	WBGENE00004919, WBGENE00004915, WBGENE00004914, WBGENE00004920	33	6	11373	229.758	2.25341e-05	4.50687e-06	0.000397344
GOTERM_CC_DIRECT	GO:0071011~precatalytic spliceosome	5	9.25926	5.27231e-07	WBGENE00004919, WBGENE00004917, WBGENE00004914, WBGENE00004390, WBGENE00004920	33	24	11373	71.7992	2.95245e-05	4.92081e-06	0.000520606
GOTERM_CC_DIRECT	GO:0043186~P granule	5	9.25926	2.73679e-05	WBGENE00004919, WBGENE00004914, WBGENE00019629, WBGENE00017641, WBGENE00004920	33	63	11373	27.3521	0.00153145	0.000218922	0.0270208
GOTERM_CC_DIRECT	GO:0071013~catalytic step 2 spliceosome	4	7.40741	0.00017263	WBGENE00004917, WBGENE00004915, WBGENE00004914, WBGENE00004920	33	39	11373	35.3473	0.0096215	0.00120778	0.17033
GOTERM_CC_DIRECT	GO:0005737~cytoplasm	13	24.0741	0.000522476	WBGENE00000939, WBGENE00004880, WBGENE00004915, WBGENE00015547, WBGENE00006331, WBGENE00000106, WBGENE00019629, WBGENE00000105, WBGENE00002202, WBGENE00006840, WBGENE00003903, WBGENE00002583, WBGENE00015920	33	1518	11373	2.95143	0.0288422	0.00324653	0.514718
GOTERM_CC_DIRECT	GO:0071004~U2-type prespliceosome	3	5.55556	0.000683399	WBGENE00004915, WBGENE00004390, WBGENE00004920	33	14	11373	73.8506	0.0375599	0.00382103	0.672772
GOTERM_CC_DIRECT	GO:0046540~U4/U6 x U5 tri-snRNP complex	3	5.55556	0.00101598	WBGENE00004919, WBGENE00004917, WBGENE00004915	33	17	11373	60.8182	0.0553337	0.0051615	0.998702
GOTERM_CC_DIRECT	GO:0005634~nucleus	14	25.9259	0.00106584	WBGENE00000939, WBGENE00001999, WBGENE00017778, WBGENE00006542, WBGENE00017641, WBGENE00004919, WBGENE00004880, WBGENE00004917, WBGENE00016607, WBGENE00004915, WBGENE00004914, WBGENE00002202, WBGENE00002583, WBGENE00004920	33	1888	11373	2.55557	0.0579707	0.00496421	1.04749
GOTERM_CC_DIRECT	GO:0005681~spliceosomal complex	3	5.55556	0.00559662	WBGENE00004919, WBGENE00004915, WBGENE00004920	33	40	11373	25.8477	0.269694	0.0238863	5.39107
GOTERM_CC_DIRECT	GO:0035068~micro-ribonucleoprotein complex	2	3.7037	0.00841805	WBGENE00000106, WBGENE00000105	33	3	11373	229.758	0.377123	0.0332494	8.00858
GOTERM_CC_DIRECT	GO:0034719~SMN-Sm protein complex	2	3.7037	0.0112088	WBGENE00004914, WBGENE00004920	33	4	11373	172.318	0.468066	0.0412093	10.5334
GOTERM_CC_DIRECT	GO:0000243~commitment complex	2	3.7037	0.0167674	WBGENE00004914, WBGENE00004390	33	6	11373	114.879	0.612073	0.0574663	15.3777
GOTERM_CC_DIRECT	GO:0097526~spliceosomal tri-snRNP complex	2	3.7037	0.0195354	WBGENE00004914, WBGENE00004920	33	7	11373	98.4675	0.668726	0.062922	17.7008
GOTERM_CC_DIRECT	GO:0005689~U12-type spliceosomal complex	2	3.7037	0.0222958	WBGENE00004914, WBGENE00004920	33	8	11373	86.1591	0.717109	0.0677458	19.9604
GOTERM_CC_DIRECT	GO:0005730~nucleolus	3	5.55556	0.0362116	WBGENE00016607, WBGENE00021073, WBGENE00004315	33	107	11373	9.6627	0.873242	0.103009	30.5249
GOTERM_CC_DIRECT	GO:0000794~condensed nuclear chromosome	2	3.7037	0.08891	WBGENE00019629, WBGENE00017641	33	33	11373	20.8871	0.994562	0.229502	60.1257
GOTERM_CC_DIRECT	GO:0000932~cytoplasmic mRNA processing body	2	3.7037	0.0940449	WBGENE00015547, WBGENE00000105	33	35	11373	19.6935	0.996037	0.231546	62.2901
Category	Term	Count	%	PValue	Genes	List Total	Pop Hits	Pop Total	Fold Enrichment	Bonferroni	Benjamini	FDR
GOTERM_MF_DIRECT	GO:0003676~nucleic acid binding	18	33.3333	3.42774e-12	WBGENE00003903, WBGENE00001999, WBGENE00016173, WBGENE00004705, WBGENE00010908, WBGENE00017641, WBGENE00019510, WBGENE00020936, WBGENE00004315, WBGENE00000106, WBGENE00000105, WBGENE00008688, WBGENE00006331, WBGENE00013256, WBGENE00017778, WBGENE00017816, WBGENE00004390, WBGENE00019629	45	440	9479	8.61727	2.50222e-10	2.50225e-10	2.39942e-10
GOTERM_MF_DIRECT	GO:0003723~RNA binding	13	24.0741	1.03551e-08	WBGENE00003903, WBGENE00001999, WBGENE00004915, WBGENE00004705, WBGENE00004914, WBGENE00010908, WBGENE00000939, WBGENE00004919, WBGENE00004920, WBGENE00016607, WBGENE00004880, WBGENE00021073, WBGENE00017816	45	311	9479	8.80507	7.55919e-07	3.77959e-07	3.62427e-07
GOTERM_MF_DIRECT	GO:0000166~nucleotide binding	17	31.4815	5.90432e-06	WBGENE00003903, WBGENE00001999, WBGENE00016173, WBGENE00004705, WBGENE00000939, WBGENE00019510, WBGENE00002202, WBGENE00020936, WBGENE00004315, WBGENE00006840, WBGENE00008688, WBGENE00002583, WBGENE00000480, WBGENE00004880, WBGENE00006331, WBGENE00017778, WBGENE00004390	45	1013	9479	3.535	0.000430924	0.000143672	0.000137767
GOTERM_MF_DIRECT	GO:0070551~endoribonuclease activity, cleaving siRNA-paired mRNA	3	5.55556	6.29909e-05	WBGENE00017641, WBGENE00000106, WBGENE00000105	45	3	9479	210.644	0.00458793	0.00114958	0.00110234
GOTERM_MF_DIRECT	GO:0003725~double-stranded RNA binding	3	5.55556	0.00134944	WBGENE00004326, WBGENE00000106, WBGENE00000105	45	12	9479	52.6611	0.0938726	0.0197018	0.0188921
GOTERM_MF_DIRECT	GO:0003727~single-stranded RNA binding	3	5.55556	0.0045859	WBGENE00004326, WBGENE00000106, WBGENE00000105	45	22	9479	28.7242	0.285049	0.0557952	0.0535022
GOTERM_MF_DIRECT	GO:0035198~miRNA binding	2	3.7037	0.00926262	WBGENE00000106, WBGENE00000105	45	2	9479	210.644	0.49304	0.0845214	0.0810479
GOTERM_MF_DIRECT	GO:0016892~endoribonuclease activity, producing 3'-phosphomonoesters	2	3.7037	0.00926262	WBGENE00000106, WBGENE00000105	45	2	9479	210.644	0.49304	0.0845214	0.0810479
GOTERM_MF_DIRECT	GO:0004386~helicase activity	3	5.55556	0.0639641	WBGENE00000939, WBGENE00004880, WBGENE00001090	45	89	9479	7.10037	0.991977	0.51882	0.497499
#term ID	term description	observed gene count	background gene count	strength	false discovery rate	matching proteins in your network (IDs)	matching proteins in your network (labels)
IPR000504	RNA recognition motif domain	11	107	1.59	3.74e-11	6239.C18D11.4a.2,6239.C27H5.3.2,6239.F11A10.7,6239.F18H3.3a.1,6239.F25B5.7a,6239.F42A6.7d.1,6239.K04G7.10.2,6239.K07H8.10,6239.R10E4.2q,6239.T23F6.4.2,6239.W02D3.11a	rsp-8,fust-1,F11A10.7,pab-2,psf-1,hrp-1,rnp-7,K07H8.10,sup-26,rbd-1,hrpf-1
IPR012677	Nucleotide-binding alpha-beta plait domain superfamily	11	120	1.54	6.05e-11	6239.C18D11.4a.2,6239.C27H5.3.2,6239.F11A10.7,6239.F18H3.3a.1,6239.F25B5.7a,6239.F42A6.7d.1,6239.K04G7.10.2,6239.K07H8.10,6239.R10E4.2q,6239.T23F6.4.2,6239.W02D3.11a	rsp-8,fust-1,F11A10.7,pab-2,psf-1,hrp-1,rnp-7,K07H8.10,sup-26,rbd-1,hrpf-1
IPR035979	RNA-binding domain superfamily	11	120	1.54	6.05e-11	6239.C18D11.4a.2,6239.C27H5.3.2,6239.F11A10.7,6239.F18H3.3a.1,6239.F25B5.7a,6239.F42A6.7d.1,6239.K04G7.10.2,6239.K07H8.10,6239.R10E4.2q,6239.T23F6.4.2,6239.W02D3.11a	rsp-8,fust-1,F11A10.7,pab-2,psf-1,hrp-1,rnp-7,K07H8.10,sup-26,rbd-1,hrpf-1
IPR001163	LSM domain, eukaryotic/archaea-type	5	18	2.02	2.94e-06	6239.C52E4.3.1,6239.W08E3.1,6239.Y116A8C.42,6239.Y49E10.15,6239.Y71F9B.4.1	snr-4,snr-2,snr-1,snr-6,snr-7
IPR010920	LSM domain superfamily	5	19	2	2.96e-06	6239.C52E4.3.1,6239.W08E3.1,6239.Y116A8C.42,6239.Y49E10.15,6239.Y71F9B.4.1	snr-4,snr-2,snr-1,snr-6,snr-7
IPR003100	PAZ domain	4	21	1.86	0.0003	6239.F20D12.1a,6239.F48F7.1b,6239.K12H4.8,6239.T07D3.7a	csr-1,alg-1,dcr-1,alg-2
IPR036085	PAZ domain superfamily	4	23	1.82	0.00036	6239.F20D12.1a,6239.F48F7.1b,6239.K12H4.8,6239.T07D3.7a	csr-1,alg-1,dcr-1,alg-2
IPR003165	Piwi domain	3	20	1.76	0.0128	6239.F20D12.1a,6239.F48F7.1b,6239.T07D3.7a	csr-1,alg-1,alg-2
IPR012337	Ribonuclease H-like superfamily	4	74	1.31	0.0205	6239.F20D12.1a,6239.F48F7.1b,6239.T07D3.7a,6239.Y57A10A.13	csr-1,alg-1,alg-2,Y57A10A.13
IPR006935	Helicase/UvrB, N-terminal	2	3	2.4	0.0237	6239.F15B10.2,6239.K12H4.8	drh-1,dcr-1
IPR014811	Argonaute, linker 1 domain	2	5	2.18	0.0451	6239.F48F7.1b,6239.T07D3.7a	alg-1,alg-2
IPR032472	Argonaute linker 2 domain	2	5	2.18	0.0451	6239.F48F7.1b,6239.T07D3.7a	alg-1,alg-2
IPR032473	Protein argonaute, Mid domain	2	5	2.18	0.0451	6239.F48F7.1b,6239.T07D3.7a	alg-1,alg-2
IPR032474	Protein argonaute, N-terminal	2	6	2.1	0.0471	6239.F48F7.1b,6239.T07D3.7a	alg-1,alg-2

## Sheet: miR-2 (wt)
Supplementary Table S3: GO enrichment analysis of the proteins identified by MUDPIT in let-7(wt), miR-58 (wt), miR-2(wt) and let-7(mir-48 mir-241(nDf51); mir-84(n4037)) co-immunoprecipitates.
Category	Term	Count	%	PValue	Genes	List Total	Pop Hits	Pop Total	Fold Enrichment	Bonferroni	Benjamini	FDR
GOTERM_BP_DIRECT	GO:0090502~RNA phosphodiester bond hydrolysis, endonucleolytic	3	14.2857	0.000806595	WBGENE00000939, WBGENE00000106, WBGENE00000105	17	31	11627	66.1879	0.0655352	0.0655352	0.862396
GOTERM_BP_DIRECT	GO:0035279~mRNA cleavage involved in gene silencing by miRNA	2	9.52381	0.00275044	WBGENE00000106, WBGENE00000105	17	2	11627	683.941	0.206542	0.109238	2.91308
GOTERM_BP_DIRECT	GO:0070922~small RNA loading onto RISC	2	9.52381	0.00275044	WBGENE00000106, WBGENE00000105	17	2	11627	683.941	0.206542	0.109238	2.91308
GOTERM_BP_DIRECT	GO:0035196~production of miRNAs involved in gene silencing by miRNA	2	9.52381	0.00275044	WBGENE00000106, WBGENE00000105	17	2	11627	683.941	0.206542	0.109238	2.91308
GOTERM_BP_DIRECT	GO:0018996~molting cycle, collagen and cuticulin-based cuticle	4	19.0476	0.00742158	WBGENE00004315, WBGENE00000105, WBGENE00018701, WBGENE00004490	17	300	11627	9.11922	0.465133	0.188263	7.6846
GOTERM_BP_DIRECT	GO:0045947~negative regulation of translational initiation	2	9.52381	0.00823005	WBGENE00015547, WBGENE00015007	17	6	11627	227.98	0.500519	0.159322	8.48851
GOTERM_BP_DIRECT	GO:0040025~vulval development	3	14.2857	0.0113498	WBGENE00015547, WBGENE00004315, WBGENE00000105	17	119	11627	17.2422	0.616661	0.174501	11.5315
GOTERM_BP_DIRECT	GO:0000956~nuclear-transcribed mRNA catabolic process	2	9.52381	0.0177515	WBGENE00015547, WBGENE00015007	17	13	11627	105.222	0.777876	0.221786	17.4902
GOTERM_BP_DIRECT	GO:0000003~reproduction	8	38.0952	0.0201253	WBGENE00000939, WBGENE00003390, WBGENE00016392, WBGENE00004315, WBGENE00001031, WBGENE00000105, WBGENE00004490, WBGENE00002583	17	2205	11627	2.48142	0.81873	0.216487	19.6056
GOTERM_BP_DIRECT	GO:0002119~nematode larval development	7	33.3333	0.0426154	WBGENE00000939, WBGENE00016392, WBGENE00004315, WBGENE00000106, WBGENE00000105, WBGENE00004490, WBGENE00002583	17	1993	11627	2.4022	0.974221	0.366995	37.3409
GOTERM_BP_DIRECT	GO:0018991~oviposition	3	14.2857	0.0817512	WBGENE00000939, WBGENE00015547, WBGENE00016392	17	349	11627	5.87915	0.999226	0.548875	59.9667
Category	Term	Count	%	PValue	Genes	List Total	Pop Hits	Pop Total	Fold Enrichment	Bonferroni	Benjamini	FDR
GOTERM_CC_DIRECT	GO:0035068~micro-ribonucleoprotein complex	2	9.52381	0.00368874	WBGENE00000106, WBGENE00000105	15	3	11373	505.467	0.0949635	0.0949635	3.01531
GOTERM_CC_DIRECT	GO:0005737~cytoplasm	7	33.3333	0.00645509	WBGENE00022114, WBGENE00001000, WBGENE00000939, WBGENE00015547, WBGENE00000106, WBGENE00000105, WBGENE00002583	15	1518	11373	3.49631	0.160419	0.0837135	5.22388
GOTERM_CC_DIRECT	GO:0000932~cytoplasmic mRNA processing body	2	9.52381	0.0422569	WBGENE00015547, WBGENE00000105	15	35	11373	43.3257	0.688309	0.321982	30.0719

## Sheet: let-7 (triple mutant)
Supplementary Table S3: GO enrichment analysis of the proteins identified by MUDPIT in let-7(wt), miR-58 (wt), miR-2(wt) and let-7(mir-48 mir-241(nDf51); mir-84(n4037)) co-immunoprecipitates.
Category	Term	Count	%		Genes	List Total	Pop Hits	Pop Total	Fold Enrichment	Bonferroni	Benjamini	FDR
GOTERM_BP_DIRECT	GO:0000003~reproduction	53	51.9608	6.41811e-17	WBGENE00018893, WBGENE00019264, WBGENE00017641, WBGENE00019301, WBGENE00004920, WBGENE00004887, WBGENE00008455, WBGENE00004178, WBGENE00002152, WBGENE00021073, WBGENE00004490, WBGENE00017319, WBGENE00010766, WBGENE00004915, WBGENE00020423, WBGENE00004914, WBGENE00022046, WBGENE00004919, WBGENE00002850, WBGENE00004439, WBGENE00001005, WBGENE00004679, WBGENE00012978, WBGENE00003150, WBGENE00011605,…	89	2205	11627	3.14011	2.10942e-14	1.21944e-14	1.10391e-14
GOTERM_BP_DIRECT	GO:0002119~nematode larval development	48	47.0588	8.55346e-15	WBGENE00018893, WBGENE00020950, WBGENE00015461, WBGENE00019264, WBGENE00021004, WBGENE00015486, WBGENE00012692, WBGENE00022792, WBGENE00017641, WBGENE00019323, WBGENE00004887, WBGENE00004920, WBGENE00007617, WBGENE00001337, WBGENE00000105, WBGENE00020679, WBGENE00001336, WBGENE00001875, WBGENE00008236, WBGENE00008455, WBGENE00008452, WBGENE00002152, WBGENE00018625, WBGENE00021073, WBGENE00004490,…	89	1993	11627	3.14638	1.62426e-12	8.12579e-13	7.35598e-13
GOTERM_BP_DIRECT	GO:0009792~embryo development ending in birth or egg hatching	58	56.8627	5.94024e-14	WBGENE00018893, WBGENE00017641, WBGENE00004920, WBGENE00004887, WBGENE00001337, WBGENE00001016, WBGENE00001336, WBGENE00008455, WBGENE00004053, WBGENE00008452, WBGENE00002152, WBGENE00021073, WBGENE00004490, WBGENE00017319, WBGENE00010766, WBGENE00004915, WBGENE00020423, WBGENE00004914, WBGENE00004919, WBGENE00018961, WBGENE00002850, WBGENE00008514, WBGENE00009922, WBGENE00004439, WBGENE00001005,…	89	3091	11627	2.45136	1.12854e-11	3.76215e-12	3.40574e-12
GOTERM_BP_DIRECT	GO:0006898~receptor-mediated endocytosis	29	28.4314	2.91796e-13	WBGENE00020950, WBGENE00019264, WBGENE00015486, WBGENE00012692, WBGENE00022792, WBGENE00004920, WBGENE00001595, WBGENE00008236, WBGENE00008455, WBGENE00008452, WBGENE00002152, WBGENE00017319, WBGENE00009084, WBGENE00010766, WBGENE00004915, WBGENE00020423, WBGENE00004914, WBGENE00022046, WBGENE00018961, WBGENE00004439, WBGENE00001005, WBGENE00012978, WBGENE00007413, WBGENE00008688, WBGENE00011605,…	89	733	11627	5.16859	5.54357e-11	1.38603e-11	1.25472e-11
GOTERM_BP_DIRECT	GO:0042254~ribosome biogenesis	9	8.82353	1.10521e-09	WBGENE00018893, WBGENE00015461, WBGENE00012978, WBGENE00003596, WBGENE00022046, WBGENE00015941, WBGENE00007617, WBGENE00017347, WBGENE00022371	89	44	11627	26.7219	2.09989e-07	4.19979e-08	3.80191e-08
GOTERM_BP_DIRECT	GO:0040035~hermaphrodite genitalia development	24	23.5294	3.48442e-09	WBGENE00018893, WBGENE00020423, WBGENE00021004, WBGENE00016015, WBGENE00019323, WBGENE00004439, WBGENE00001005, WBGENE00000105, WBGENE00001875, WBGENE00008455, WBGENE00012714, WBGENE00012978, WBGENE00008688, WBGENE00011605, WBGENE00003596, WBGENE00008781, WBGENE00010890, WBGENE00004880, WBGENE00001031, WBGENE00002065, WBGENE00015941, WBGENE00011885, WBGENE00017319, WBGENE00019629	89	738	11627	4.24847	6.6204e-07	1.1034e-07	9.98867e-08
GOTERM_BP_DIRECT	GO:0006412~translation	14	13.7255	6.99074e-08	WBGENE00018961, WBGENE00001337, WBGENE00004439, WBGENE00004679, WBGENE00002238, WBGENE00001336, WBGENE00008452, WBGENE00002152, WBGENE00002064, WBGENE00002065, WBGENE00013324, WBGENE00004490, WBGENE00017319, WBGENE00010624	89	260	11627	7.03449	1.32823e-05	1.89749e-06	1.71773e-06
GOTERM_BP_DIRECT	GO:0007276~gamete generation	10	9.80392	9.6921e-08	WBGENE00018893, WBGENE00008455, WBGENE00004178, WBGENE00017641, WBGENE00002064, WBGENE00002065, WBGENE00010890, WBGENE00001595, WBGENE00002850, WBGENE00019629	89	106	11627	12.3246	1.84148e-05	2.30187e-06	2.0838e-06
GOTERM_BP_DIRECT	GO:0006364~rRNA processing	8	7.84314	1.91784e-07	WBGENE00018893, WBGENE00015461, WBGENE00008455, WBGENE00012978, WBGENE00022046, WBGENE00015941, WBGENE00017347, WBGENE00021073	89	56	11627	18.6629	3.64382e-05	4.04877e-06	3.6652e-06
GOTERM_BP_DIRECT	GO:0008380~RNA splicing	7	6.86275	1.0169e-06	WBGENE00008236, WBGENE00016808, WBGENE00004915, WBGENE00020423, WBGENE00004914, WBGENE00004919, WBGENE00004920	89	45	11627	20.3218	0.000193193	1.93211e-05	1.74907e-05
GOTERM_BP_DIRECT	GO:0000398~mRNA splicing, via spliceosome	8	7.84314	1.21447e-06	WBGENE00016808, WBGENE00004915, WBGENE00021004, WBGENE00004919, WBGENE00019323, WBGENE00004920, WBGENE00018625, WBGENE00009922	89	73	11627	14.3168	0.000230723	2.09772e-05	1.89899e-05
GOTERM_BP_DIRECT	GO:0090502~RNA phosphodiester bond hydrolysis, endonucleolytic	6	5.88235	3.22209e-06	WBGENE00019264, WBGENE00015486, WBGENE00017641, WBGENE00013422, WBGENE00008514, WBGENE00000105	89	31	11627	25.2852	0.000612011	5.10165e-05	4.61833e-05
GOTERM_BP_DIRECT	GO:0042273~ribosomal large subunit biogenesis	5	4.90196	8.64527e-06	WBGENE00018893, WBGENE00012978, WBGENE00007413, WBGENE00015941, WBGENE00007617	89	18	11627	36.289	0.00164126	0.000126354	0.000114384
GOTERM_BP_DIRECT	GO:0016246~RNA interference	9	8.82353	1.71063e-05	WBGENE00019862, WBGENE00008455, WBGENE00007413, WBGENE00017641, WBGENE00004880, WBGENE00019971, WBGENE00004920, WBGENE00018625, WBGENE00004439	89	150	11627	7.83843	0.00324495	0.000232157	0.000210163
GOTERM_BP_DIRECT	GO:0006397~mRNA processing	7	6.86275	1.94075e-05	WBGENE00016808, WBGENE00004915, WBGENE00020423, WBGENE00004914, WBGENE00004919, WBGENE00004920, WBGENE00004887	89	74	11627	12.3579	0.00368067	0.000245828	0.000222539
GOTERM_BP_DIRECT	GO:0006418~tRNA aminoacylation for protein translation	5	4.90196	7.2239e-05	WBGENE00002152, WBGENE00001337, WBGENE00004679, WBGENE00002238, WBGENE00001336	89	30	11627	21.7734	0.0136321	0.000857838	0.000776569
GOTERM_BP_DIRECT	GO:0006396~RNA processing	5	4.90196	0.000301815	WBGENE00021544, WBGENE00004914, WBGENE00015486, WBGENE00002850, WBGENE00008514	89	43	11627	15.1907	0.0557398	0.00337323	0.00305366
GOTERM_BP_DIRECT	GO:0032543~mitochondrial translation	4	3.92157	0.00107452	WBGENE00008236, WBGENE00018961, WBGENE00013324, WBGENE00010624	89	27	11627	19.3541	0.184757	0.0113422	0.0102676
GOTERM_BP_DIRECT	GO:0090501~RNA phosphodiester bond hydrolysis	3	2.94118	0.00245004	WBGENE00015486, WBGENE00013422, WBGENE00008514	89	10	11627	39.1921	0.372542	0.0245004	0.0221793
GOTERM_BP_DIRECT	GO:0040020~regulation of meiotic nuclear division	5	4.90196	0.00440602	WBGENE00011605, WBGENE00019323, WBGENE00018625, WBGENE00001595, WBGENE00001005	89	88	11627	7.42275	0.567855	0.0418572	0.0378918
GOTERM_BP_DIRECT	GO:0031047~gene silencing by RNA	3	2.94118	0.0108326	WBGENE00019862, WBGENE00011061, WBGENE00019971	89	21	11627	18.6629	0.873741	0.0980092	0.0887241
GOTERM_BP_DIRECT	GO:0007281~germ cell development	6	5.88235	0.0122489	WBGENE00008688, WBGENE00011605, WBGENE00004919, WBGENE00019323, WBGENE00004887, WBGENE00018625	89	182	11627	4.30683	0.903832	0.105786	0.0957638
GOTERM_BP_DIRECT	GO:0006425~glutaminyl-tRNA aminoacylation	2	1.96078	0.0150805	WBGENE00001337, WBGENE00001336	89	2	11627	130.64	0.944264	0.109228	0.09888
GOTERM_BP_DIRECT	GO:0045901~positive regulation of translational elongation	2	1.96078	0.0150805	WBGENE00002064, WBGENE00002065	89	2	11627	130.64	0.944264	0.109228	0.09888
GOTERM_BP_DIRECT	GO:0006452~translational frameshifting	2	1.96078	0.0150805	WBGENE00002064, WBGENE00002065	89	2	11627	130.64	0.944264	0.109228	0.09888
GOTERM_BP_DIRECT	GO:0045905~positive regulation of translational termination	2	1.96078	0.0150805	WBGENE00002064, WBGENE00002065	89	2	11627	130.64	0.944264	0.109228	0.09888
GOTERM_BP_DIRECT	GO:0008406~gonad development	8	7.84314	0.0155219	WBGENE00016015, WBGENE00022792, WBGENE00019323, WBGENE00007617, WBGENE00018625, WBGENE00002850, WBGENE00004490, WBGENE00019629	89	345	11627	3.02934	0.948814	0.109228	0.09888
GOTERM_BP_DIRECT	GO:0042127~regulation of cell proliferation	5	4.90196	0.0236242	WBGENE00011605, WBGENE00019323, WBGENE00018625, WBGENE00001595, WBGENE00001005	89	144	11627	4.53613	0.989353	0.160307	0.14512
GOTERM_BP_DIRECT	GO:0006915~apoptotic process	9	8.82353	0.0283141	WBGENE00021687, WBGENE00004914, WBGENE00008781, WBGENE00016015, WBGENE00002064, WBGENE00004919, WBGENE00004920, WBGENE00004439, WBGENE00001005	89	479	11627	2.45462	0.995735	0.18348	0.166098
GOTERM_BP_DIRECT	GO:0000466~maturation of 5.8S rRNA from tricistronic rRNA transcript (SSU-rRNA, 5.8S rRNA, LSU-rRNA)	2	1.96078	0.0299362	WBGENE00018893, WBGENE00012978	89	4	11627	65.3202	0.996895	0.18348	0.166098
GOTERM_BP_DIRECT	GO:0000447~endonucleolytic cleavage in ITS1 to separate SSU-rRNA from 5.8S rRNA and LSU-rRNA from tricistronic rRNA transcript (SSU-rRNA, 5.8S rRNA, LSU-rRNA)	2	1.96078	0.0299362	WBGENE00007617, WBGENE00004490	89	4	11627	65.3202	0.996895	0.18348	0.166098
GOTERM_BP_DIRECT	GO:0040011~locomotion	18	17.6471	0.0329114	WBGENE00020950, WBGENE00020423, WBGENE00021004, WBGENE00004919, WBGENE00004887, WBGENE00004920, WBGENE00001005, WBGENE00044989, WBGENE00000105, WBGENE00008236, WBGENE00012714, WBGENE00008688, WBGENE00011605, WBGENE00001041, WBGENE00010890, WBGENE00002065, WBGENE00018625, WBGENE00011885	89	1405	11627	1.67369	0.998268	0.195411	0.176899
GOTERM_BP_DIRECT	GO:0051729~germline cell cycle switching, mitotic to meiotic cell cycle	3	2.94118	0.0454475	WBGENE00007413, WBGENE00001595, WBGENE00019629	89	45	11627	8.70936	0.999855	0.261667	0.236878
GOTERM_BP_DIRECT	GO:0000463~maturation of LSU-rRNA from tricistronic rRNA transcript (SSU-rRNA, 5.8S rRNA, LSU-rRNA)	2	1.96078	0.0518053	WBGENE00018893, WBGENE00012978	89	7	11627	37.3258	0.999959	0.2895	0.262074
GOTERM_BP_DIRECT	GO:0043039~tRNA aminoacylation	2	1.96078	0.0661132	WBGENE00001337, WBGENE00001336	89	9	11627	29.0312	0.999998	0.3589	0.324899
GOTERM_BP_DIRECT	GO:0006974~cellular response to DNA damage stimulus	4	3.92157	0.0797556	WBGENE00004053, WBGENE00020423, WBGENE00010890, WBGENE00017816	89	133	11627	3.92904	1	0.411877	0.372857
GOTERM_BP_DIRECT	GO:0000245~spliceosomal complex assembly	2	1.96078	0.0802076	WBGENE00004914, WBGENE00011605	89	11	11627	23.7528	1	0.411877	0.372857
GOTERM_BP_DIRECT	GO:0040027~negative regulation of vulval development	5	4.90196	0.0854285	WBGENE00004915, WBGENE00004914, WBGENE00004919, WBGENE00004920, WBGENE00001595	89	220	11627	2.9691	1	0.424702	0.384467
GOTERM_BP_DIRECT	GO:0001522~pseudouridine synthesis	2	1.96078	0.0871757	WBGENE00021544, WBGENE00022046	89	12	11627	21.7734	1	0.424702	0.384467
GOTERM_BP_DIRECT	GO:0000956~nuclear-transcribed mRNA catabolic process	2	1.96078	0.0940916	WBGENE00004880, WBGENE00017347	89	13	11627	20.0985	1	0.436034	0.394726
GOTERM_BP_DIRECT	GO:0000387~spliceosomal snRNP assembly	2	1.96078	0.0940916	WBGENE00004914, WBGENE00004919	89	13	11627	20.0985	1	0.436034	0.394726
Category	Term	Count	%	PValue	Genes	List Total	Pop Hits	Pop Total	Fold Enrichment	Bonferroni	Benjamini	FDR
GOTERM_CC_DIRECT	GO:0005730~nucleolus	16	15.6863	2.01953e-16	WBGENE00018893, WBGENE00015461, WBGENE00022046, WBGENE00012692, WBGENE00007617, WBGENE00002850, WBGENE00008455, WBGENE00012978, WBGENE00007413, WBGENE00003596, WBGENE00008781, WBGENE00015941, WBGENE00013422, WBGENE00017347, WBGENE00022371, WBGENE00021073	76	107	11373	22.3768	1.5099e-14	1.37328e-14	9.89571e-15
GOTERM_CC_DIRECT	GO:0030529~intracellular ribonucleoprotein complex	16	15.6863	2.41678e-14	WBGENE00015461, WBGENE00004915, WBGENE00004914, WBGENE00022046, WBGENE00018961, WBGENE00004919, WBGENE00007859, WBGENE00004920, WBGENE00004439, WBGENE00008452, WBGENE00013324, WBGENE00017347, WBGENE00017816, WBGENE00004490, WBGENE00017319, WBGENE00010624	76	146	11373	16.3994	1.64579e-12	8.21706e-13	5.92112e-13
GOTERM_CC_DIRECT	GO:0005686~U2 snRNP	7	6.86275	1.16982e-09	WBGENE00016808, WBGENE00004915, WBGENE00004914, WBGENE00021004, WBGENE00011605, WBGENE00004919, WBGENE00004920	76	18	11373	58.1952	7.95474e-08	2.65158e-08	1.9107e-08
GOTERM_CC_DIRECT	GO:0043186~P granule	9	8.82353	7.06688e-09	WBGENE00003150, WBGENE00004914, WBGENE00011061, WBGENE00004178, WBGENE00017641, WBGENE00004919, WBGENE00004920, WBGENE00001595, WBGENE00019629	76	63	11373	21.3778	4.80548e-07	1.20137e-07	8.65693e-08
GOTERM_CC_DIRECT	GO:0005689~U12-type spliceosomal complex	5	4.90196	1.19695e-07	WBGENE00016808, WBGENE00004914, WBGENE00021004, WBGENE00011605, WBGENE00004920	76	8	11373	93.528	8.13923e-06	1.62785e-06	1.17301e-06
GOTERM_CC_DIRECT	GO:0071013~catalytic step 2 spliceosome	7	6.86275	1.84277e-07	WBGENE00016808, WBGENE00004915, WBGENE00004914, WBGENE00021004, WBGENE00011605, WBGENE00004920, WBGENE00018625	76	39	11373	26.8593	1.25308e-05	2.08847e-06	1.50493e-06
GOTERM_CC_DIRECT	GO:0005763~mitochondrial small ribosomal subunit	6	5.88235	4.19972e-07	WBGENE00008452, WBGENE00018961, WBGENE00007859, WBGENE00013324, WBGENE00017319, WBGENE00010624	76	24	11373	37.4112	2.85577e-05	4.07973e-06	2.9398e-06
GOTERM_CC_DIRECT	GO:0005739~mitochondrion	14	13.7255	3.44508e-06	WBGENE00018961, WBGENE00019599, WBGENE00007859, WBGENE00001337, WBGENE00008514, WBGENE00001336, WBGENE00020679, WBGENE00008236, WBGENE00008452, WBGENE00001154, WBGENE00013324, WBGENE00017319, WBGENE00010624, WBGENE00010766	76	424	11373	4.9411	0.000234239	2.88329e-05	2.07767e-05
GOTERM_CC_DIRECT	GO:0005634~nucleus	30	29.4118	3.81612e-06	WBGENE00018893, WBGENE00019862, WBGENE00015461, WBGENE00021004, WBGENE00021686, WBGENE00013265, WBGENE00017641, WBGENE00019323, WBGENE00004887, WBGENE00004920, WBGENE00007617, WBGENE00001016, WBGENE00001875, WBGENE00016808, WBGENE00008455, WBGENE00004053, WBGENE00010785, WBGENE00009084, WBGENE00004915, WBGENE00020423, WBGENE00004914, WBGENE00022046, WBGENE00004919, WBGENE00012978, WBGENE00007413,…	76	1888	11373	2.37783	0.000259463	2.88329e-05	2.07767e-05
GOTERM_CC_DIRECT	GO:0005687~U4 snRNP	4	3.92157	5.43168e-06	WBGENE00004915, WBGENE00004914, WBGENE00004919, WBGENE00004920	76	6	11373	99.7632	0.000369287	3.69354e-05	2.66152e-05
GOTERM_CC_DIRECT	GO:0005840~ribosome	9	8.82353	8.90721e-06	WBGENE00008452, WBGENE00018961, WBGENE00007859, WBGENE00013324, WBGENE00017347, WBGENE00004490, WBGENE00004439, WBGENE00017319, WBGENE00010624	76	158	11373	8.52407	0.00060551	5.50628e-05	3.96776e-05
GOTERM_CC_DIRECT	GO:0071011~precatalytic spliceosome	5	4.90196	1.67726e-05	WBGENE00016808, WBGENE00004914, WBGENE00021004, WBGENE00004919, WBGENE00004920	76	24	11373	31.176	0.0011399	9.50447e-05	6.84881e-05
GOTERM_CC_DIRECT	GO:0030687~preribosome, large subunit precursor	5	4.90196	2.72899e-05	WBGENE00018893, WBGENE00012978, WBGENE00015941, WBGENE00007617, WBGENE00017347	76	27	11373	27.712	0.00185401	0.000142747	0.000102862
GOTERM_CC_DIRECT	GO:0005682~U5 snRNP	4	3.92157	7.5131e-05	WBGENE00004915, WBGENE00004914, WBGENE00004919, WBGENE00004920	76	13	11373	46.0445	0.00509607	0.000364922	0.000262959
GOTERM_CC_DIRECT	GO:0005681~spliceosomal complex	5	4.90196	0.000133187	WBGENE00004915, WBGENE00020423, WBGENE00004919, WBGENE00004920, WBGENE00009922	76	40	11373	18.7056	0.0090164	0.000603779	0.000435076
GOTERM_CC_DIRECT	GO:0005685~U1 snRNP	4	3.92157	0.000175273	WBGENE00004915, WBGENE00004914, WBGENE00004919, WBGENE00004920	76	17	11373	35.2105	0.0118489	0.000744912	0.000536775
GOTERM_CC_DIRECT	GO:0005737~cytoplasm	22	21.5686	0.000595445	WBGENE00019862, WBGENE00004915, WBGENE00021686, WBGENE00019971, WBGENE00004887, WBGENE00001595, WBGENE00001337, WBGENE00009922, WBGENE00008514, WBGENE00001005, WBGENE00000105, WBGENE00004679, WBGENE00002238, WBGENE00001336, WBGENE00004053, WBGENE00003150, WBGENE00002152, WBGENE00002064, WBGENE00010890, WBGENE00004880, WBGENE00002065, WBGENE00019629	76	1518	11373	2.16876	0.039693	0.00238178	0.00171628
GOTERM_CC_DIRECT	GO:0071004~U2-type prespliceosome	3	2.94118	0.00370961	WBGENE00004915, WBGENE00011605, WBGENE00004920	76	14	11373	32.0667	0.223317	0.0140141	0.0100984
GOTERM_CC_DIRECT	GO:0005654~nucleoplasm	4	3.92157	0.00408252	WBGENE00018893, WBGENE00012978, WBGENE00020423, WBGENE00007413	76	49	11373	12.2159	0.242839	0.0146111	0.0105286
GOTERM_CC_DIRECT	GO:0045252~oxoglutarate dehydrogenase complex	2	1.96078	0.0196552	WBGENE00020950, WBGENE00020679	76	3	11373	99.7632	0.740725	0.0668278	0.0481553
GOTERM_CC_DIRECT	GO:0034719~SMN-Sm protein complex	2	1.96078	0.0261219	WBGENE00004914, WBGENE00004920	76	4	11373	74.8224	0.834685	0.0772299	0.055651
GOTERM_CC_DIRECT	GO:0005684~U2-type spliceosomal complex	2	1.96078	0.0261219	WBGENE00016808, WBGENE00021004	76	4	11373	74.8224	0.834685	0.0772299	0.055651
GOTERM_CC_DIRECT	GO:0070545~PeBoW complex	2	1.96078	0.0261219	WBGENE00018893, WBGENE00012978	76	4	11373	74.8224	0.834685	0.0772299	0.055651
GOTERM_CC_DIRECT	GO:0097526~spliceosomal tri-snRNP complex	2	1.96078	0.0452704	WBGENE00004914, WBGENE00004920	76	7	11373	42.7556	0.957158	0.128266	0.092427
GOTERM_CC_DIRECT	GO:0005759~mitochondrial matrix	3	2.94118	0.0647603	WBGENE00008455, WBGENE00008514, WBGENE00020679	76	63	11373	7.12594	0.989462	0.176148	0.12693
Category	Term	Count	%	PValue	Genes	List Total	Pop Hits	Pop Total	Fold Enrichment	Bonferroni	Benjamini	FDR
GOTERM_MF_DIRECT	GO:0003723~RNA binding	28	27.451	5.17819e-20	WBGENE00021544, WBGENE00015461, WBGENE00019264, WBGENE00010908, WBGENE00022792, WBGENE00019323, WBGENE00004887, WBGENE00004920, WBGENE00001595, WBGENE00001337, WBGENE00001336, WBGENE00016808, WBGENE00008455, WBGENE00008452, WBGENE00021073, WBGENE00017816, WBGENE00004915, WBGENE00004914, WBGENE00022046, WBGENE00004919, WBGENE00015232, WBGENE00002850, WBGENE00004439, WBGENE00008514, WBGENE00008502,…	86	311	9479	9.92343	5.95491e-18	5.95491e-18	5.64422e-18
GOTERM_MF_DIRECT	GO:0003676~nucleic acid binding	23	22.549	2.31974e-11	WBGENE00019862, WBGENE00011061, WBGENE00010908, WBGENE00013265, WBGENE00017641, WBGENE00022792, WBGENE00019971, WBGENE00019323, WBGENE00015232, WBGENE00001595, WBGENE00009922, WBGENE00000105, WBGENE00002238, WBGENE00008224, WBGENE00016808, WBGENE00008502, WBGENE00008688, WBGENE00004178, WBGENE00000472, WBGENE00010890, WBGENE00010263, WBGENE00017816, WBGENE00019629	86	440	9479	5.76155	2.66771e-09	1.33385e-09	1.26426e-09
GOTERM_MF_DIRECT	GO:0003735~structural constituent of ribosome	9	8.82353	0.000192765	WBGENE00008452, WBGENE00018961, WBGENE00007859, WBGENE00013324, WBGENE00017347, WBGENE00004490, WBGENE00004439, WBGENE00017319, WBGENE00010624	86	179	9479	5.54183	0.0219261	0.00733408	0.00695143
GOTERM_MF_DIRECT	GO:0004812~aminoacyl-tRNA ligase activity	5	4.90196	0.000255098	WBGENE00002152, WBGENE00001337, WBGENE00004679, WBGENE00002238, WBGENE00001336	86	35	9479	15.7458	0.0289138	0.00733408	0.00695143
GOTERM_MF_DIRECT	GO:0004526~ribonuclease P activity	3	2.94118	0.000780898	WBGENE00019264, WBGENE00015486, WBGENE00013422	86	5	9479	66.1326	0.0859211	0.0179607	0.0170236
GOTERM_MF_DIRECT	GO:0004386~helicase activity	6	5.88235	0.00118453	WBGENE00008502, WBGENE00022792, WBGENE00004880, WBGENE00015232, WBGENE00009922, WBGENE00001016	86	89	9479	7.43062	0.127421	0.0227036	0.021519
GOTERM_MF_DIRECT	GO:0019843~rRNA binding	4	3.92157	0.00214883	WBGENE00008236, WBGENE00013324, WBGENE00004439, WBGENE00010624	86	29	9479	15.2029	0.219157	0.0353022	0.0334603
GOTERM_MF_DIRECT	GO:0016874~ligase activity	6	5.88235	0.00503483	WBGENE00020423, WBGENE00002152, WBGENE00008514, WBGENE00004679, WBGENE00002238, WBGENE00001336	86	124	9479	5.33327	0.440363	0.0723757	0.0685995
GOTERM_MF_DIRECT	GO:0004004~ATP-dependent RNA helicase activity	4	3.92157	0.00900202	WBGENE00022792, WBGENE00004880, WBGENE00015232, WBGENE00009922	86	48	9479	9.18508	0.646517	0.115026	0.109025
GOTERM_MF_DIRECT	GO:0003727~single-stranded RNA binding	3	2.94118	0.0163414	WBGENE00008236, WBGENE00001595, WBGENE00000105	86	22	9479	15.0301	0.849649	0.17111	0.162182
GOTERM_MF_DIRECT	GO:0000166~nucleotide binding	17	16.6667	0.0168918	WBGENE00022792, WBGENE00015232, WBGENE00001337, WBGENE00009922, WBGENE00004439, WBGENE00008514, WBGENE00004679, WBGENE00002238, WBGENE00001336, WBGENE00008224, WBGENE00016808, WBGENE00012714, WBGENE00003150, WBGENE00010785, WBGENE00008688, WBGENE00002152, WBGENE00004880	86	1013	9479	1.84971	0.859021	0.17111	0.162182
GOTERM_MF_DIRECT	GO:0004819~glutamine-tRNA ligase activity	2	1.96078	0.0178549	WBGENE00001337, WBGENE00001336	86	2	9479	110.221	0.87405	0.17111	0.162182
GOTERM_MF_DIRECT	GO:0070551~endoribonuclease activity, cleaving siRNA-paired mRNA	2	1.96078	0.0266638	WBGENE00017641, WBGENE00000105	86	3	9479	73.4806	0.955308	0.235873	0.223566
GOTERM_MF_DIRECT	GO:0043021~ribonucleoprotein complex binding	2	1.96078	0.0611256	WBGENE00018893, WBGENE00012978	86	7	9479	31.4917	0.999292	0.468629	0.444179
GOTERM_MF_DIRECT	GO:0016876~ligase activity, forming aminoacyl-tRNA and related compounds	2	1.96078	0.0611256	WBGENE00001337, WBGENE00001336	86	7	9479	31.4917	0.999292	0.468629	0.444179
GOTERM_MF_DIRECT	GO:0004540~ribonuclease activity	2	1.96078	0.0695508	WBGENE00019264, WBGENE00013422	86	8	9479	27.5552	0.999749	0.499897	0.473815
GOTERM_MF_DIRECT	GO:0005524~ATP binding	14	13.7255	0.0799588	WBGENE00022792, WBGENE00015232, WBGENE00001337, WBGENE00009922, WBGENE00008514, WBGENE00004679, WBGENE00002238, WBGENE00001336, WBGENE00012714, WBGENE00008502, WBGENE00003150, WBGENE00010785, WBGENE00002152, WBGENE00004880	86	950	9479	1.62431	0.999931	0.540898	0.512677
#term ID	term description	observed gene count	background gene count	strength	false discovery rate	matching proteins in your network (IDs)	matching proteins in your network (labels)
IPR003100	PAZ domain	7	21	1.82	1.81e-07	6239.D2030.6,6239.F20D12.1a,6239.F48F7.1b,6239.F58G1.1,6239.R04A9.2,6239.R06C7.1,6239.R09A1.1	prg-1,csr-1,alg-1,wago-4,nrde-3,wago-1,ergo-1
IPR003165	Piwi domain	7	20	1.84	1.81e-07	6239.D2030.6,6239.F20D12.1a,6239.F48F7.1b,6239.F58G1.1,6239.R04A9.2,6239.R06C7.1,6239.R09A1.1	prg-1,csr-1,alg-1,wago-4,nrde-3,wago-1,ergo-1
IPR036085	PAZ domain superfamily	7	23	1.78	1.81e-07	6239.D2030.6,6239.F20D12.1a,6239.F48F7.1b,6239.F58G1.1,6239.R04A9.2,6239.R06C7.1,6239.R09A1.1	prg-1,csr-1,alg-1,wago-4,nrde-3,wago-1,ergo-1
IPR012337	Ribonuclease H-like superfamily	8	74	1.33	6.77e-06	6239.D2030.6,6239.F20D12.1a,6239.F48F7.1b,6239.F58G1.1,6239.R04A9.2,6239.R06C7.1,6239.R09A1.1,6239.Y57A10A.25	prg-1,csr-1,alg-1,wago-4,nrde-3,wago-1,ergo-1,parn-2
IPR036397	Ribonuclease H superfamily	7	51	1.44	1.08e-05	6239.D2030.6,6239.F20D12.1a,6239.F48F7.1b,6239.F58G1.1,6239.R04A9.2,6239.R06C7.1,6239.R09A1.1	prg-1,csr-1,alg-1,wago-4,nrde-3,wago-1,ergo-1
IPR001412	Aminoacyl-tRNA synthetase, class I, conserved site	4	13	1.79	0.00078	6239.F26F4.10a.1,6239.R11A8.6.1,6239.Y41E3.4a,6239.ZC434.5.1	rars-1,iars-1,qars-1,ears-1
IPR001163	LSM domain, eukaryotic/archaea-type	4	18	1.65	0.002	6239.W08E3.1,6239.Y116A8C.42,6239.Y49E10.15,6239.Y71F9B.4.1	snr-2,snr-1,snr-6,snr-7
IPR010920	LSM domain superfamily	4	19	1.62	0.0021	6239.W08E3.1,6239.Y116A8C.42,6239.Y49E10.15,6239.Y71F9B.4.1	snr-2,snr-1,snr-6,snr-7
IPR012340	Nucleic acid-binding, OB-fold	5	60	1.22	0.0072	6239.C16A3.3,6239.F33A8.3,6239.F54C9.1.1,6239.T02G5.9b,6239.T05G5.10a	let-716,cey-1,iff-2,kars-1,iff-1
IPR036612	K Homology domain, type 1 superfamily	4	31	1.41	0.0096	6239.C05C8.2,6239.F26B1.2a,6239.M88.5c,6239.T23G11.3.2	C05C8.2,F26B1.2,M88.5,gld-1
IPR014729	Rossmann-like alpha/beta/alpha sandwich fold	4	37	1.33	0.0165	6239.F26F4.10a.1,6239.R11A8.6.1,6239.Y41E3.4a,6239.ZC434.5.1	rars-1,iars-1,qars-1,ears-1
IPR000924	Glutamyl/glutaminyl-tRNA synthetase	2	3	2.12	0.0432	6239.Y41E3.4a,6239.ZC434.5.1	qars-1,ears-1
IPR001884	Translation elongation factor IF5A-like	2	2	2.3	0.0432	6239.F54C9.1.1,6239.T05G5.10a	iff-2,iff-1
IPR004871	Cleavage/polyadenylation specificity factor, A subunit, C-terminal	2	3	2.12	0.0432	6239.K02F2.3,6239.M18.5	teg-4,ddb-1
IPR011035	Ribosomal protein L25/Gln-tRNA synthetase, anti-codon-binding domain superfamily	2	2	2.3	0.0432	6239.Y41E3.4a,6239.ZC434.5.1	qars-1,ears-1
IPR011545	DEAD/DEAH box helicase domain	4	53	1.18	0.0432	6239.B0511.6,6239.F01G4.3,6239.F52B5.3,6239.ZK686.2	B0511.6,skih-2,F52B5.3,ZK686.2
IPR015943	WD40/YVTN repeat-like-containing domain superfamily	6	163	0.87	0.0432	6239.F49D11.1,6239.F55F8.5.1,6239.K02F2.3,6239.M18.5,6239.T10F2.4,6239.Y48B6A.1	prp-17,tag-345,teg-4,ddb-1,prp-19,Y48B6A.1
IPR019769	Translation elongation factor, IF5A, hypusine site	2	2	2.3	0.0432	6239.F54C9.1.1,6239.T05G5.10a	iff-2,iff-1
IPR020056	Ribosomal protein L25/Gln-tRNA synthetase, N-terminal	2	2	2.3	0.0432	6239.Y41E3.4a,6239.ZC434.5.1	qars-1,ears-1
IPR020058	Glutamyl/glutaminyl-tRNA synthetase, class Ib, catalytic domain	2	3	2.12	0.0432	6239.Y41E3.4a,6239.ZC434.5.1	qars-1,ears-1
IPR020059	Glutamyl/glutaminyl-tRNA synthetase, class Ib, anti-codon binding domain	2	2	2.3	0.0432	6239.Y41E3.4a,6239.ZC434.5.1	qars-1,ears-1
IPR020189	Translation elongation factor, IF5A C-terminal	2	2	2.3	0.0432	6239.F54C9.1.1,6239.T05G5.10a	iff-2,iff-1

## Sheet: ALG-1 RBD
#term ID	term description	observed gene count	background gene count	strength	false discovery rate	matching proteins in your network (IDs)	matching proteins in your network (labels)
IPR000504	RNA recognition motif domain	6	107	1.09	0.0064	6239.F18H3.3a.1,6239.R10E4.2q,6239.R10E9.1,6239.Y106G6H.2a.2,6239.Y73B6BL.6b.1,6239.Y92C3B.2a	pab-2,sup-26,msi-1,pab-1,sqd-1,uaf-1
IPR001305	Heat shock protein DnaJ, cysteine-rich domain	3	3	2.34	0.0064	6239.F22B7.5a,6239.F39B2.10.2,6239.T05C3.5	dnj-10,dnj-12,dnj-19
IPR001978	Troponin	3	8	1.91	0.0064	6239.C14F5.3b,6239.F42E11.4,6239.T08B1.2c	tnt-3,tni-1,tnt-4
IPR002939	Chaperone DnaJ, C-terminal	3	5	2.12	0.0064	6239.F22B7.5a,6239.F39B2.10.2,6239.T05C3.5	dnj-10,dnj-12,dnj-19
IPR005937	26S proteasome regulatory subunit P45-like	3	8	1.91	0.0064	6239.F29G9.5,6239.F56H1.4,6239.Y49E10.1	rpt-2,rpt-5,rpt-6
IPR008971	HSP40/DnaJ peptide-binding	3	5	2.12	0.0064	6239.F22B7.5a,6239.F39B2.10.2,6239.T05C3.5	dnj-10,dnj-12,dnj-19
IPR012724	Chaperone DnaJ	3	3	2.34	0.0064	6239.F22B7.5a,6239.F39B2.10.2,6239.T05C3.5	dnj-10,dnj-12,dnj-19
IPR027417	P-loop containing nucleoside triphosphate hydrolase	12	510	0.71	0.0064	6239.C28H8.3,6239.F20G4.3,6239.F25H5.4a.1,6239.F29G9.5,6239.F52B5.3,6239.F56H1.4,6239.F58E10.3a.1,6239.K12H4.8,6239.Y39G10AR.8,6239.Y48G8AL.6,6239.Y49E10.1,6239.Y54E10A.9c.1	C28H8.3,nmy-2,eef-2,rpt-2,F52B5.3,rpt-5,F58E10.3,dcr-1,Y39G10AR.8,smg-2,rpt-6,vbh-1
IPR032501	Proteasomal ATPase OB C-terminal domain	3	6	2.04	0.0064	6239.F29G9.5,6239.F56H1.4,6239.Y49E10.1	rpt-2,rpt-5,rpt-6
IPR035979	RNA-binding domain superfamily	7	120	1.11	0.0064	6239.F18H3.3a.1,6239.H05C05.1c,6239.R10E4.2q,6239.R10E9.1,6239.Y106G6H.2a.2,6239.Y73B6BL.6b.1,6239.Y92C3B.2a	pab-2,H05C05.1,sup-26,msi-1,pab-1,sqd-1,uaf-1
IPR036410	Heat shock protein DnaJ, cysteine-rich domain superfamily	3	3	2.34	0.0064	6239.F22B7.5a,6239.F39B2.10.2,6239.T05C3.5	dnj-10,dnj-12,dnj-19
IPR038077	Troponin domain superfamily	3	8	1.91	0.0064	6239.C14F5.3b,6239.F42E11.4,6239.T08B1.2c	tnt-3,tni-1,tnt-4
IPR012677	Nucleotide-binding alpha-beta plait domain superfamily	6	120	1.04	0.0066	6239.F18H3.3a.1,6239.R10E4.2q,6239.R10E9.1,6239.Y106G6H.2a.2,6239.Y73B6BL.6b.1,6239.Y92C3B.2a	pab-2,sup-26,msi-1,pab-1,sqd-1,uaf-1
IPR001412	Aminoacyl-tRNA synthetase, class I, conserved site	3	13	1.7	0.0109	6239.F26F4.10a.1,6239.Y87G2A.5,6239.ZC434.5.1	rars-1,vars-2,ears-1
IPR001650	Helicase, C-terminal	5	80	1.14	0.0109	6239.C28H8.3,6239.F52B5.3,6239.F58E10.3a.1,6239.K12H4.8,6239.Y54E10A.9c.1	C28H8.3,F52B5.3,F58E10.3,dcr-1,vbh-1
IPR014001	Helicase superfamily 1/2, ATP-binding domain	5	80	1.14	0.0109	6239.C28H8.3,6239.F52B5.3,6239.F58E10.3a.1,6239.K12H4.8,6239.Y54E10A.9c.1	C28H8.3,F52B5.3,F58E10.3,dcr-1,vbh-1
IPR002004	Polyadenylate-binding protein/Hyperplastic disc protein	2	2	2.34	0.0254	6239.F18H3.3a.1,6239.Y106G6H.2a.2	pab-2,pab-1
IPR006515	Polyadenylate binding protein, human types 1, 2, 3, 4	2	2	2.34	0.0254	6239.F18H3.3a.1,6239.Y106G6H.2a.2	pab-2,pab-1
IPR011545	DEAD/DEAH box helicase domain	4	53	1.22	0.0254	6239.C28H8.3,6239.F52B5.3,6239.F58E10.3a.1,6239.Y54E10A.9c.1	C28H8.3,F52B5.3,F58E10.3,vbh-1
IPR036053	PABC (PABP) domain	2	3	2.16	0.0359	6239.F18H3.3a.1,6239.Y106G6H.2a.2	pab-2,pab-1
IPR041569	AAA ATPase, AAA+ lid domain	3	23	1.45	0.0371	6239.F29G9.5,6239.F56H1.4,6239.Y49E10.1	rpt-2,rpt-5,rpt-6
IPR003960	ATPase, AAA-type, conserved site	3	24	1.44	0.0397	6239.F29G9.5,6239.F56H1.4,6239.Y49E10.1	rpt-2,rpt-5,rpt-6
IPR027707	Troponin T	2	4	2.04	0.0467	6239.C14F5.3b,6239.T08B1.2c	tnt-3,tnt-4
IPR004088	K Homology domain, type 1	3	27	1.39	0.05	6239.F26B1.2a,6239.M88.5c,6239.T23G11.3.2	F26B1.2,M88.5,gld-1
