# Supplementary material for: Functional identification of microRNA-centered complexes in C. elegans
Source: Sci Rep. 2022 May 3;12:7133. doi: 10.1038/s41598-022-10771-2 (PMC9065084; doi:10.1038/s41598-022-10771-2)
Supplement: Supplementary file 5 — Supplementary Table S4. [file 41598_2022_10771_MOESM5_ESM.xlsx]

## Sheet: Supplementary Table S4
	Supplementary Table S4: Effects of miRNA and ALG-1 interacting protein gene knockdown on miRNA mutant phenotypes.
	miRNA mutant		let-7(n2853)		mir-48 mir-241(nDf51)				lsy-6(ot150)
	RNAi	Interaction status	% Animals burst through vulva (n)		% Abnormal hypodermal col-19::gfp (n)		Seam cell # (n)		% Animals with defective ASEL cell fate (n)
			Average (na)	Individual reps. (nb)	Average (n)	Individual reps. (n)	Average (n)	Individual reps. (n)	Average (n)	Individual reps. (n)
	vector		30.5±7.4 (230)	32.4(43), 31.7(56), 20.2(60), 21(35), 38(36)	11.3±8.6 (95)	20 (24), 4.8(25), 0(18), 18.2(15), 13.3(13)	13.91±0.3 (95)	13.8 (24), 14.3(25), 14(18), 14(15), 13.6(13)	16.7±3.8 (286)	12.2(52), 22.2(46), 18.3(72), 15(65), 16(51)
	dcr-1	ALG-1, miR-2, miR-58	65±13.3 (255)C	55.4(54), 53(47), 74(43), 59.1(58), 83.8(53)	66.1±26.8 (80)	55.5(25), 33.3 (20), 92.3(18), 83.3(17)	14.87±0.4 (80)	14.5 (25), 15.3 (20), 14.8 (18), 15(17)	35.1±7.2 (247)	22.6(42), 37.2(58), 38(62), 41 (44), 36.5(41)
	larp-1	ALG-1	48.8±24.4 (152)	25.6(36), 70.5(40), 69.2(39), 29.8(37)	25.3±9.3 (47)	15(20), 28(14), 33(13)	13.9±0.2 (47)	13.9(20), 14.1(14), 13.8(13)	27.8±3.8 (185)	26.9(85), 32(51), 24.5(49)
	cey-3	ALG-1	28.8±11.1 (91)	16 (35), 35.5 (38), 35 (48)	27.1±20.6 (41)	10 (15), 50 (15), 21.4 (11)	14.6±0.2 (41)	14.7 (15), 14.4 (15), 14.4 (11)	18.3±3.5 (117)	22 (37), 18 (30), 15 (50)
	ifg-1	ALG-1	6.3±0.4 (45)	6.6 (28), 6(17)	29.9±2.7 (47)	31.8 (21), 28 (26)	13.3±0.2 (47)	13.2 (21), 13.4 (26)	2.1±2 (90)	4 (28), 0 (36), 2.4 (26)
	eef-2	ALG-1	19.08±3.4 (74)	16.7 (35), 21.5 (39)	40.9±17.5 (71)	47 (29), 54.5 (27), 21.2 (15)	13.7±0.3 (71)	13.8 (29), 13.4 (27), 14 (15)	n.d	n.d
	smg-2	ALG-1,let-7	11.6±9.4 (131)	7 (52), 22.3 (34), 5.4 (45)	11.3±3.5 (66)	12.5 (17), 8.7 (15), 8.3 (18), 15.7 (16)	13.5±0.1 (66)	13.5 (17), 13.3 (15), 13.6 (18), 13.5 (16)	15.4±8.6 (182)	17.7 (54), 11.3 (35), 6.3 (47), 26.2 (46)
	ech-5	let-7d	56±20.4 (127)	63.6 (62), 71.6 (35), 32.9 (30)	9.1±7.7 (75)	20 (20), 0(15), 4.5 (15), 7.7 (12), 13(10)	13.7±0.4 (75)	13.2 (20), 13.8 (15), 13.5(15), 14.2 (12), 13.7 (10)	13.5±6 (243)	13.3 (75), 11.9 (42), 22.5 (53), 5.8 (39), 14.1 (34)
	dlst-1	ALG-1,let-7	29.5±9.7 (234)	40 (56), 31 (40), 30.5 (60), 16.5 (78)	72.6±21.8 (56)	88 (29), 57.1 (27)	15.5±1 (56)	16.2 (29), 14.8 (27)	21.4±5.2 (205)	21.2 (46), 18.7 (50), 18.2 (45), 30.4 (30), 18.3 (34)
	pab-1	ALG-1	57.3± 22.5 (58)	73.2 (35), 41.4 (23)	58.3±11.8 (35)	66.7 (17), 50 (18)	17.5±0.5 (35)	17.9 (17), 17.2 (18)	37.7±8.4 (143)	48.8 (36), 24.6 (38), 38.8 (25), 22.2 (27), 29 (27)
	C04E6.11	let-7,miR-2	53.5±4.4 (192)	52 (58), 48.5 (60), 58.8 (30), 54.9 (44)	7.3±4.8 (50)	10 (20), 0 (18), 9.1( 12)	14.3±0.4 (50)	14.3 (20), 14.8 (18), 14 (12)	15.7±7.6 (148)	6.9 (58), 20.6 (41), 19.6 (49)
	snr-4	let-7	31.6±9.7 (119)	39.4 (37), 34.8 (40), 20.8 (42)	55.5 (18)	55.5 (18)	12.24 (18)	12.24 (18)	n.d	n.d
	snr-6	let-7	n.de	n.d	18.18 (19)	18.2 (19)	12.63 (19)	12.63 (19)	n.d	n.d
	nol-1	let-7	48.3±4 (84)	51.1 (52), 45.5 (32)	37±11.6 (37)	27.7 (14), 50 (11), 33.3 (12)	13.7 (37)	13.8 (14), 13.8 (11), 13.7 (12)	14.6±5.9 (243)	6.3 (37), 18.6 (62), 19 (48), 14.7 (96)
	ogdh-1	let-7	35.3±10.7 (149)	45.7 (40), 24.2 (50), 36 (59)	42.9±1.2 (49)	43 (24), 46 (25)	13.2±0.3 (49)	13 (24), 13.5 (25)	27.2±5.1 (124)	n.d
	let-363	miR-2, let-7, miR-58	50.4±6.4 (193)	54.9 (98), 45.9 (95)	13.3 (22)	13.3 (22)	12.8 (22)	12.8 (22)	21.9±5.8 (65)	24 (25), 26.4 (24), 15.4 (16)
	rbd-1	ALG-1,let-7,miR-2	56±0.7 (91)	56.5 (46), 55.5 (45)	53.6±20.9 (48)	50 (16), 76 (18), 34.7 (14)	12.5±0.2 (48)	12.3 (16), 12.5 (18), 12.5 (14)	19.3±1 (92)	18.6 (53), 20 (39)
	F57H12.6	let-7,miR-58	38±7 (225)	33.1 (120), 42.8 (105)	6.4±5.5 (41)	10 (12), 0 (15), 9.1 (14)	13.9±0.5 (41)	14.4 (!2), 14 (15), 13.4 (14)	13.3±4.9 (182)	16.3 (45), 17 (32), 11 (105)
	grld-1	let-7	37.4±11.9 (252)	29.8 (85), 31.32 (40), 51.1 (127)	35.4±7.6 (52)	28 (22), 42.3 (16), 29.6 (14)	13.8 (52)	13.8 (22), 13.8 (16), 13.8 (14)	n.d	n.d
	psf-1	let-7,miR-58	32.1±4 (165)	36 (58), 28.1 (75), 32.2 (32)	2.4±2.9(43)	0 (16), 4.2 (14), 5.6 (13)	13.8±0.1 (43)	13.8 (16), 13.7 (14), 13.9 (13)	27.1±3.3 (120)	26.1 (48), 28.1 (37), 32.5 (35)
	W08E3.2	let-7	46.7±3.4 (122)	44.3 (55), 49.1 (67)	3.7±0.4 (59)	3.4 (28), 4 (31)	13.7±0.6 (59)	14.1 (28), 13.2 (31)	n.d	n.d
	mex-1	let-7	20.7±6.1 (192)	16.3 (75), 25 (120)	5.8±10 (54)	0 (26), 17.4 (28)	14.2±0.3 (54)	14.4 (26), 14 (28)	n.d	n.d
	slrp-1	let-7	38.7±16.8 (330)	57.8 (102), 26.6 (95), 31.6 (133)	6.3±9.5 (60)	0 (19), 20 (25), 5 (16)	13.5± 0.1 (60)	13.5 (19), 13.4 (25), 13.6 (16)	n.d	n.d
	F33D11.10	ALG-1, let-7	22.4±13.8 (171)	20 (48), 10 (65), 37.2 (58)	28±4.4 (47)	31 (20), 23 (15), 30 (12)	14.1±0.1 (47)	14.2 (20), 14.2 (15), 14 (12)	31±3.6 (253)	35 (65), 30 (84), 28 (104)
	cey-1	let-7	9.5±7.0 (229)	4.5 (124), 14.4 (105)	39.1±11.8 (65)	38.9 (22), 33.3 (17), 28.6 (14), 55.6 (12)	15.5±0.9 (65)	14.6 (22), 15.8 (17), 14.8 (14), 16.5 (12)	n.d	n.d
	msi-1	ALG-1	n.d	n.d	8.9±10.7 (48)	0 (20), 21.4 (15), 14.3 (13)	14.5±0.4 (48)	14.6 (20), 14.1 (15), 15 (13)	16.9 (257)	16.8 (74), 18 (52), 16 (131
	asp-6	ALG-1	n.d	n.d	25.5±0.8 (45)	26.1 (21), 25 (24)	14.3 (45)	14.3 (21), 14.4 (24)	20.6±10.1 (180)	13.4 (78), 27.7 (102)
	pdi-2	ALG-1	n.d	n.d	48.5±12 (41)	57 (19), 40 (22)	14.4±0.1 (41)	14.4 (19), 14.4 (22)	14.8±3.3 (146)	16.3 (39), 17 (55), 11(52)
	F28B4.3	ALG-1	n.d	n.d	22±7.1 (51)	27 (26), 17 (25)	13.8±0.2 (51)	13.7 (26), 13.9 (25)	6.7±3.1 (194)	4 (54), 6 (65), 10 (75)
	C28H8.3	ALG-1	n.d	n.d	10.1±2.7 (47)	12 (24), 8.2 (23)	13.2±0.2 (47)	13.1 (24), 13.3 (23)	14.7±0.4 (198)	14.2 (60), 14.8 (65), 15 (73)
	pqn-70	ALG-1	n.d	n.d	14.5±3.4 (53)	16 (16), 10.6 (21), 17 (16)	15.6±0.1 (53)	15.7 (16), 15.6 (21), 15.5 (16)	24.7±3.2 (115)	27 (45), 26 (40), 21 (30)
	C53C9.2	ALG-1	n.d	n.d	11.1±10.7 (52)	5 (18), 23.5 (18), 4.8 (16)	14.2±0.2 (52)	14.5 (18), 14 (18), 14.3 (16)	19.2±4.4 (167)	15 (48), 23.8 (60), 18.8 (59)
	ZK909.3	ALG-1	n.d	n.d	29.1±13.9 (47)	19.3 (25), 39 (22)	13.4±0.1 (47)	13.3 (25), 13.5 (22)	19.8±4.9 (135)	18 (44), 25.3 (49), 16.1(42)
`	lys-8	ALG-1	n.d	n.d	9.8±3.8 (55)	12.5 (23), 7.14 (32)	13.4±0.4 (55)	13.6 (23), 13.1 (32)	28.5±4 (169)	25.7 (95), 31.3 (74)
	tnt-4	ALG-1	n.d	n.d	14.5±4.9 (48)	11 (26), 18 (22)	13.8±0.6 (48)	14.2 (26), 13.4 (22)	25.5±8 (150)	24.5 (47), 18 (50), 34 (53)
	Y71F9AL.9	ALG-1, miR-2	n.d	n.d	38.3±9.6 (47)	47.8 (18), 28.6 (14), 38.5 (15)	13.9±0.4 (47)	13.6 (18), 14.4 (14), 13.7 (15)	19.8±5.4 (183)	16 (78), 23.6 (105)
	K07C5.4	ALG-1	n.d	n.d	n.d	n.d	n.d	n.d	18.2±7.7 (125)	26.9 (38), 12.1 (40), 15.7 (47)
	rnp-7	let-7,miR-58	n.d	n.d	50 (19)	50 (19)	12.8 (19)	12.8 (19)	n.d	n.d
	C43E11.9	miR-58	n.d	n.d	53.8±10 (48)	60.9 (27), 46.7 (21)	13.6±0.7 (48)	13.2 (27), 14.1 (21)	23.7±6.4 (156)	19.2 (84), 28.2 (72)
	csr-1	miR-58, let-7	n.d	n.d	1.3±2.3 (45)	0 (15), 0 (18), 4(12)	14.1±0.7 (45)	13.8 (15), 14.5 (18), 14 (12)	24.5±8.2 (143)	15.8 (52), 21.6 (28), 35.4 (35), 25.4 (28)
	rps-21	ALG-1, let-7, miR-2	n.d	n.d	13.6±9.1 (43)	20 (19), 7.1 ( 24)	13.1±0.3 (43)	12.9 (19), 13.3 (24)	19.3±8 (153)	30.3 (48), 20 (45), 13.6 (25), 13.2 (35)
	a Total number of worms scored across replicates
	b Number of worms scored in individual replicates
	c Statistically significant values are highlighted in bold as determined using one way ANOVA with posthoc Bonferroni correction.
	d let-7 PD from wild type and/or mir-48 mir-241(nDf51); mir-84(n4037) backgrounds
	e not determined
